# Supplementary material for: Genome-Wide Distribution, Expression and Function Analysis of the U-Box Gene Family in Brassica oleracea L
Source: Genes (Basel). 2019 Dec 2;10(12):1000. doi: 10.3390/genes10121000 (PMC6947298; doi:10.3390/genes10121000)
Supplement: Supplementary file 1 [file genes-10-01000-s001.zip]

Archive with 7 entries (7 files):
- Table S1.xlsx
- Table S2.xlsx
- Table S3-1.xlsx
- Table S3-2.xlsx
- Table S4.xlsx
- Table S5.xlsx
- Table S6.xlsx
