# Supplementary material for: Genome-Wide Distribution, Expression and Function Analysis of the U-Box Gene Family in Brassica oleracea L
Source: Genes (Basel). 2019 Dec 2;10(12):1000. doi: 10.3390/genes10121000 (PMC6947298; doi:10.3390/genes10121000)
Supplement: Supplementary file 1 [file genes-10-01000-s001.zip › Table S1.xlsx]

## Sheet: RT-qPCR
Table S4. Primers for RT-qPCR analysis of selected U-box genes in B. oleracea
Target Gene	Transcriptome ID	Forward primer sequence (5′ → 3′)	Reverse primer sequence (5′ → 3′)	AmpGC	FpTm	RpTm
Bol028991	Bo1g005580.1	TTCAACTGATCCACCTTCCTAC	GACTTCAGTTCCTGACTCAGAA	45.12	58.04	58
Bol036591	Bo1g091760.1	CTGATGAAGCTTCTTCGTTCTG	TCCCGGAGATATCTTTCGAAAG	46.59	57.99	58
Bol031005	Bo1g114760.1	GATCTTGGAATCCAGATACCGT	CATGATTCGATGCTTGTTCGAT	50	57.98	58.11
Bol008152	Bo1g147370.1	AAATCTCAGACGGGTTGTATGT	CTATCGCGTTCTCTTTGTTACG	47.53	58.04	58.16
Bol039769	Bo3g029820.1	TGTTTTTGGTGCTTCAGGTTAG	TCCAAACTCTAGCGTGTAACTT	42.86	57.94	57.99
Bol022877	Bo3g071710.1	CGCGAAGTCAAAAGAGATCATC	CAAACTCGCTTCCATCAATGAA	50.49	58.39	58.16
Bol015885	Bo3g101050.1	AGCAACGTTATCATGCTTGATC	ACTTTCATCAGCTTCCTAACCA	49.79	58.03	57.96
Bol024918	Bo3g135910.1	TTTGTTCAGTTTAGCGGTTGAG	CAATAAAAGTATCCTGCTCGCG	55.74	58.03	58.45
Bol005289	Bo3g141280.1	GATAGTAGATCTTGCACACCGA	CCACAGTGACATCTTCTTTGTG	44.66	58.01	58.1
Bol008441	Bo3g142960.1	GAGAAATGGTTTAGCGATGGAC	ATATCAGAGCCTTGACGCAATA	45	58.04	57.98
Bol008579	Bo3g144000.1	CTGCGTTGCTTGAACTATGTAG	GTACGGAGATGGAGATTGACAT	56.16	58.32	58
Bol009126	Bo4g125390.1	CACCAAACAAGTCATAACCGAG	GATGAGTCTTTCGATCTCGGAT	48.7	58.17	58.08
Bol012875	Bo4g139680.1	CCTTTCCCGACGAGAATCCC	GATAACCGGGTCGGCCATTA	57.5	60.18	59.61
Bol037877	Bo4g182450.1	TGCGTAACAGACTCTATTCGTT	GAGAAACATAACGTACCGTGTG	44.35	58.15	58.01
Bol037760	Bo4g185810.1	GATATTGAGGATTTCGCAGACG	CAGTTAACCTGAAGCACAAGAC	52.38	57.93	58.1
Bol036718	Bo5g012020.1	CAGATGCGTGATACTGAACAAG	AATCTTCATGAACACGCAACTC	40	58.06	58.17
Bol002093	Bo5g052370.1	GAGGCCAGGATTCTGATGGG	GCATCAACTCTTTCTGAGCTGG	55	59.89	59.58
Bol001099	Bo5g058680.1	ACGGCCATGCTTAACCTCTC	TGAGACCAGAGAGGAGGACG	57.5	60.11	60.03
Bol018091	Bo5g115230.1	TGAAGACGATTCTGAGGGTTTC	GAAATCATCGGAGTTAGCGAAG	59	58.66	57.87
Bol002996	Bo5g117170.1	GCGAGGGGATTCTAACGGAG	CGTTTTCGCGGCGATTAGTT	55	59.97	59.91
Bol007667	Bo5g141600.1	TCACACGGCTTTAACTCCTAAT	GAGAGTTTACAGAGCAAGGAGT	44.85	58.05	58.06
Bol016165	Bo6g112660.1	CAAAAATTGTGAAGGCGAAGTG	GCAATGAGGATTCTGTTGTCTG	51.77	57.87	58.23
Bol025462	Bo7g061370.1	TAGCAGTTGGTGCCTTCGAG	TTGAACTCACGGCAAAAGGC	52.5	60.04	59.62
Bol014311	Bo7g063700.1	CAAAGCTGGGTTTATAAGGGGC	GATGCCACAGTGACAGGATCA	51	59.57	60.07
Bol017004	Bo7g098800.1	GAAGGAGCTTTAATTGTAGCGG	AATCTCTTGGCTGGACATGTAA	42.65	58.04	58.02
Bol005035	Bo7g101510.1	GATTATGCAACGTGGGAACTAC	ACCACTTCATTGAAAAGCTCAC	43.09	58.04	58.01
Bol018658	Bo7g118020.1	GAAGTTGCCTCATTCCTTCAAG	GTTTGCTTGATTCACTGCAGTA	43.65	58.15	58.09
Bol023451	Bo8g011300.1	GGACTTTAATCGACCGTTTAGC	TCCGAAACTCTCAAAATCGTCT	56.44	58.06	58.33
Bol027639	Bo8g070380.1	TGAGAGGATCTTGCGTATTGAA	CTTATCGATGTGTCTTAACGCG	40.85	57.85	58.22
Bol025043	Bo8g080650.1	TCTCAACGATCTTTGTCAGTCA	GATGTGTCGAGATGATAGAGCA	41.18	58	58.09
Bol045384	Bo8g087100.1	TGGAAGTGCTTAAAAACGGAAG	TCAACGATACCTCCCTTAATGG	44.54	58.02	57.91
Bol019195	Bo9g015020.1	CCGTGGCTGAGAATTCACCT	TGTCGGGTGGTATGGACTCT	55	60.04	59.96
Bol005722	Bo9g018990.1	GGAAAGAGAAAGTTCACGCTTT	GTCAACAACACTCTTCTTAGCG	48.75	58.03	58.19
Bol019224	Bo9g020280.1	GCAGCTTTCTATGCATAGTCAG	CTCGAGCTGTTCCTGATTTAGT	41.84	57.85	58.47
Bol037990	Bo9g130630.1	CCTTCCCCATATTGATCGGTTA	TGTTTGTACATGGACACAACAC	46.83	57.96	57.96
Bol019726	Bo9g157270.1	TGAAACGCTCAAGGCTCTTATA	CTTGTTTGTCAGTACGGGAATC	45.95	58.12	57.91
BoActin		CCAGAGGTCTTGTTCCAGCCATC	GTTCCACCACTGAGCACAATGTTAC
