# Supplementary material for: Genome-Wide Distribution, Expression and Function Analysis of the U-Box Gene Family in Brassica oleracea L
Source: Genes (Basel). 2019 Dec 2;10(12):1000. doi: 10.3390/genes10121000 (PMC6947298; doi:10.3390/genes10121000)
Supplement: Supplementary file 1 [file genes-10-01000-s001.zip › Table S2.xlsx]

## Sheet: Table S1
Table S2. Tandem replication gene pairs of the U-box family members in the B. oleracea genome and between the B. oleracea and A. thaliana genomes
Tandem replication gene pairs of the U-box family members in the B. oleracea genome				Tandem replication gene pairs of the U-box family members between the B. oleraceaand A. thaliana
B. oleracea	B. oleracea	identity		B. oleracea	A. thaliana	identity
Bo1g070710.1	Bo3g131520.1	0.8979		Bo5g001060.1	AT1G01670.1	0.8011
Bo1g139780.1	Bo5g135090.1	0.847		Bo4g043800.1	AT1G04510.1	0.8346
Bo1g147370.1	Bo3g061180.1	0.8678		Bo5g004640.1	AT1G04510.1	0.8982
Bo2g012540.1	Bo9g164140.1	0.9342		Bo8g070380.2	AT1G20780.1	0.8213
Bo3g064620.1	Bo5g135090.1	0.8473		Bo7g061370.1	AT1G20780.1	0.8404
Bo3g064620.1	Bo1g139780.1	0.8367		Bo5g039200.1	AT1G23030.1	0.8672
Bo3g071710.1	Bo1g116350.1	0.827		Bo3g142960.1	AT1G27910.1	0.8639
Bo3g099120.1	Bo9g018750.1	0.8606		Bo8g011300.1	AT1G49780.1	0.8633
Bo3g154110.1	Bo3g154230.1	0.9296		Bo2g055940.1	AT1G67530.1	0.8689
Bo3g154110.1	Bo1g005580.1	0.8306		Bo6g108490.1	AT1G68940.1	0.8865
Bo3g154230.1	Bo1g005580.1	0.8147		Bo8g070380.1	AT1G76390.1	0.8372
Bo4g036170.1	Bo4g185810.1	0.8927		Bo8g100600.1	AT2G23150.1	0.8426
Bo4g036170.1	Bo3g029820.1	0.8883		Bo4g043800.1	AT2G33340.1	0.9063
Bo4g043800.1	Bo5g004640.1	0.8308		Bo5g004640.1	AT2G33340.1	0.8408
Bo4g185810.1	Bo3g029820.1	0.891		Bo4g036170.1	AT2G35930.1	0.8852
Bo4g195910.1	Bo4g025080.1	0.8268		Bo4g185810.1	AT2G35930.1	0.8938
Bo5g058680.1	Bo7g045530.1	0.8108		Bo3g029820.1	AT2G35930.1	0.8805
Bo5g115230.1	Bo1g114760.1	0.8687		Bo4g025080.1	AT2G45910.1	0.8388
Bo5g117170.1	Bo1g116350.1	0.8358		Bo5g141600.1	AT3G07360.1	0.848
Bo5g117170.1	Bo3g071710.1	0.8171		Bo3g061190.1	AT3G07370.1	0.8673
Bo5g141600.1	Bo3g061180.1	0.8602		Bo3g064620.1	AT3G11840.1	0.8213
Bo6g077670.1	Bo8g095910.1	0.8474		Bo5g135090.1	AT3G11840.1	0.8313
Bo7g056480.1	Bo5g039200.1	0.8758		Bo5g115230.1	AT3G19380.1	0.8205
Bo7g101510.1	Bo4g125390.1	0.8905		Bo1g070710.1	AT3G46510.1	0.8795
				Bo3g131520.1	AT3G46510.1	0.8616
				Bo8g077500.1	AT3G49060.1	0.8773
				Bo1g081270.1	AT3G49810.1	0.8731
				Bo8g080650.1	AT3G52450.1	0.8914
				Bo8g095910.1	AT3G61390.1	0.8094
				Bo1g024100.1	AT4G21350.1	0.8575
				Bo7g016300.1	AT5G01830.1	0.8157
				Bo2g012540.1	AT5G15400.1	0.8854
				Bo9g164140.1	AT5G15400.1	0.9017
				Bo4g143870.1	AT5G37490.1	0.8363
				Bo9g058200.1	AT5G42340.1	0.8487
				Bo3g101050.1	AT5G64660.1	0.8646
				Bo9g018990.1	AT5G65920.1	0.8197
				Bo1g081270.1	AT5G65920.1	0.8017
				Bo3g096470.1	AT5G67530.1	0.915
