# Supplementary material for: Genome-Wide Distribution, Expression and Function Analysis of the U-Box Gene Family in Brassica oleracea L
Source: Genes (Basel). 2019 Dec 2;10(12):1000. doi: 10.3390/genes10121000 (PMC6947298; doi:10.3390/genes10121000)
Supplement: Supplementary file 1 [file genes-10-01000-s001.zip › Table S3-1.xlsx]

## Sheet: Table S1-1
Table S1-1. Tandem repeat gene ka/ks value in the B. oleracea genome
B. oleracea	B. oleracea	Ka	Ks	Ka/Ks	Purified selection
Bo1g070710.1	Bo3g131520.1	0.0340754	0.374084	0.0910902	Yes
Bo1g139780.1	Bo5g135090.1	0.100357	0.332807	0.301548	Yes
Bo1g147370.1	Bo3g061180.1	0.059442	0.449962	0.132105	Yes
Bo2g012540.1	Bo9g164140.1	0.0338415	0.249607	0.135579	Yes
Bo3g064620.1	Bo5g135090.1	0.110563	0.393059	0.281288	Yes
Bo3g064620.1	Bo1g139780.1	0.115474	0.381206	0.302918	Yes
Bo3g071710.1	Bo1g116350.1	0.112073	0.475175	0.235857	Yes
Bo3g099120.1	Bo9g018750.1	0.069027	0.450682	0.153161	Yes
Bo3g154110.1	Bo3g154230.1	0.0677816	0.168362	0.402595	Yes
Bo3g154110.1	Bo1g005580.1	0.133774	0.372494	0.359131	Yes
Bo3g154230.1	Bo1g005580.1	0.141568	0.432439	0.327371	Yes
Bo4g036170.1	Bo4g185810.1	0.0553068	0.285717	0.193572	Yes
Bo4g036170.1	Bo3g029820.1	0.0553221	0.345802	0.159982	Yes
Bo4g043800.1	Bo5g004640.1	0.0878509	0.738384	0.118977	Yes
Bo4g185810.1	Bo3g029820.1	0.047492	0.364664	0.130235	Yes
Bo4g195910.1	Bo4g025080.1	0.0917671	0.53333	0.172064	Yes
Bo5g058680.1	Bo7g045530.1	0.104885	0.672116	0.156052	Yes
Bo5g115230.1	Bo1g114760.1	0.0482861	0.421731	0.114495	Yes
Bo5g117170.1	Bo1g116350.1	0.092652	0.381078	0.243131	Yes
Bo5g117170.1	Bo3g071710.1	0.119121	0.395942	0.300854	Yes
Bo5g141600.1	Bo3g061180.1	0.0514247	0.537451	0.0956826	Yes
Bo6g077670.1	Bo8g095910.1	0.159721	0.247275	0.645925	Yes
Bo7g056480.1	Bo5g039200.1	0.0602317	0.330209	0.182405	Yes
Bo7g101510.1	Bo4g125390.1	0.0628626	0.348021	0.180629	Yes
