# Supplementary material for: Genome-Wide Distribution, Expression and Function Analysis of the U-Box Gene Family in Brassica oleracea L
Source: Genes (Basel). 2019 Dec 2;10(12):1000. doi: 10.3390/genes10121000 (PMC6947298; doi:10.3390/genes10121000)
Supplement: Supplementary file 1 [file genes-10-01000-s001.zip › Table S3-2.xlsx]

## Sheet: Table S1-2
Table S1-2. Tandem repeat gene ka/ks value between the B. oleracea and A. thaliana U-box genomes
B. oleracea	A. thaliana	Ka	Ks	Ka/Ks	Purified selection
Bo5g001060.1	AT1G01670.1	0.153116	0.397663	0.385039	Yes
Bo4g043800.1	AT1G04510.1	0.0856358	0.682257	0.125518	Yes
Bo5g004640.1	AT1G04510.1	0.04277	0.352236	0.121424	Yes
Bo7g061370.1	AT1G20780.1	0.0731033	0.672331	0.108731	Yes
Bo8g070380.1	AT1G20780.1	0.0768155	0.866527	0.0886476	Yes
Bo5g039200.1	AT1G23030.1	0.0448173	0.526441	0.0851327	Yes
Bo3g142960.1	AT1G27910.1	0.0501114	0.585747	0.0855513	Yes
Bo8g011300.1	AT1G49780.1	0.0693091	0.524152	0.132231	Yes
Bo2g055940.1	AT1G67530.1	0.0548593	0.428464	0.128037	Yes
Bo6g108490.1	AT1G68940.1	0.0821175	0.353835	0.232078	Yes
Bo8g070380.1	AT1G76390.1	0.141667	1.46077	0.0969805	Yes
Bo8g100600.1	AT2G23150.1	0.0507191	0.956284	0.0530378	Yes
Bo4g043800.1	AT2G33340.1	0.039174	0.303202	0.129201	Yes
Bo5g004640.1	AT2G33340.1	0.0851757	0.658413	0.129365	Yes
Bo3g029820.1	AT2G35930.1	0.0510707	0.480566	0.106272	Yes
Bo4g036170.1	AT2G35930.1	0.0654759	0.413197	0.158462	Yes
Bo4g185810.1	AT2G35930.1	0.0570355	0.309642	0.184198	Yes
Bo4g025080.1	AT2G45910.1	0.0756594	0.533531	0.141809	Yes
Bo5g141600.1	AT3G07360.1	0.0593204	0.680822	0.0871305	Yes
Bo3g061190.1	AT3G07370.1	0.12583	0.37962	0.331464	Yes
Bo3g064620.1	AT3G11840.1	0.124138	0.600026	0.206887	Yes
Bo5g135090.1	AT3G11840.1	0.105162	0.559014	0.18812	Yes
Bo5g115230.1	AT3G19380.1	0.0863895	0.743708	0.116161	Yes
Bo1g070710.1	AT3G46510.1	0.0377531	0.54507	0.0692627	Yes
Bo3g131520.1	AT3G46510.1	0.0445224	0.593231	0.0750508	Yes
Bo8g077500.1	AT3G49060.1	0.0768922	0.41945	0.183317	Yes
Bo1g081270.1	AT3G49810.1	0.0294376	0.648381	0.0454016	Yes
Bo8g080650.1	AT3G52450.1	0.0366361	0.475502	0.0770471	Yes
Bo8g095910.1	AT3G61390.1	0.216741	0.430672	0.503262	Yes
Bo1g024100.1	AT4G21350.1	0.0701911	0.696214	0.100818	Yes
Bo7g016300.1	AT5G01830.1	0.0930286	0.770208	0.120784	Yes
Bo2g012540.1	AT5G15400.1	0.0435375	0.457855	0.0950902	Yes
Bo9g164140.1	AT5G15400.1	0.0429179	0.457948	0.0937179	Yes
Bo4g143870.1	AT5G37490.1	0.125548	0.461747	0.271897	Yes
Bo9g058200.1	AT5G42340.1	0.0732501	0.679433	0.107811	Yes
Bo3g101050.1	AT5G64660.1	0.0644816	0.503685	0.12802	Yes
Bo1g081270.1	AT5G65920.1	0.117771	1.24297	0.0947501	Yes
Bo9g018990.1	AT5G65920.1	0.0929327	1.05643	0.0879687	Yes
Bo3g096470.1	AT5G67530.1	0.037884	0.361393	0.104828	Yes
