# Supplementary material for: Genome-Wide Distribution, Expression and Function Analysis of the U-Box Gene Family in Brassica oleracea L
Source: Genes (Basel). 2019 Dec 2;10(12):1000. doi: 10.3390/genes10121000 (PMC6947298; doi:10.3390/genes10121000)
Supplement: Supplementary file 1 [file genes-10-01000-s001.zip › Table S4.xlsx]

## Sheet: GO
Table S6. GO Annotation Analysis of U-box genes in B. oleracea
Ontology	Class	GO ID (level2)	Gene Number(out)	Gene List (out)
Biological Process	reproduction	GO:0000003	25	Bo1g039750;Bo7g110030;Bo3g013060;Bo00615s220;Bo1g114760;Bo2g161490;Bo2g164280;Bo3g013070;Bo3g061190;Bo3g135910;Bo4g036170;Bo4g043800;Bo4g139680;Bo4g181820;Bo4g182450;Bo5g004640;Bo7g045530;Bo7g062400;Bo7g098800;Bo9g015020;Bo9g130630;Bo9g157270;Bo9g058200;Bo3g154230;Bo3g096470
Biological Process	immune system process	GO:0002376	69	Bo1g024100;Bo1g070710;Bo1g091760;Bo1g116350;Bo1g139780;Bo1g147370;Bo2g055940;Bo2g164280;Bo3g013070;Bo3g061180;Bo3g131520;Bo3g141280;Bo3g142960;Bo3g154110;Bo4g143870;Bo4g166850;Bo5g001070;Bo5g012020;Bo5g052370;Bo5g115230;Bo5g141580;Bo5g141600;Bo7g016300;Bo7g050100;Bo7g061370;Bo8g070380;Bo8g085910;Bo9g015020;Bo9g157270;Bo3g096470;Bo4g118390;Bo3g144000;Bo4g151360;Bo4g182450;Bo5g058680;Bo7g045530;Bo8…
Biological Process	metabolic process	GO:0008152	96	Bo1g139780;Bo3g029820;Bo3g064620;Bo4g036170;Bo4g125390;Bo4g185810;Bo5g001060;Bo5g001070;Bo5g135090;Bo7g101510;Bo8g080650;Bo3g013060;Bo3g039080;Bo3g099120;Bo3g175980;Bo6g077670;Bo3g096470;Bo4g043800;Bo4g181820;Bo5g004640;Bo1g070710;Bo2g161490;Bo3g131520;Bo4g151360;Bo4g166850;Bo5g039200;Bo6g112660;Bo7g056480;Bo7g063700;Bo7g098800;Bo8g085910;Bo8g087100;Bo8g100610;Bo9g018240;Bo9g020280;Bo9g058200;Bo2…
Biological Process	cellular process	GO:0009987	97	Bo1g139780;Bo3g029820;Bo3g064620;Bo4g036170;Bo4g125390;Bo4g185810;Bo5g001060;Bo5g001070;Bo5g135090;Bo7g101510;Bo8g080650;Bo3g013060;Bo3g039080;Bo3g099120;Bo3g175980;Bo6g077670;Bo1g070710;Bo2g161490;Bo3g131520;Bo4g043800;Bo4g151360;Bo4g166850;Bo4g181820;Bo5g004640;Bo5g039200;Bo6g112660;Bo7g056480;Bo7g063700;Bo7g098800;Bo8g085910;Bo8g087100;Bo8g100610;Bo9g018240;Bo9g020280;Bo9g058200;Bo3g096470;Bo1…
Biological Process	reproductive process	GO:0022414	25	Bo1g039750;Bo7g110030;Bo3g013060;Bo00615s220;Bo1g114760;Bo2g161490;Bo2g164280;Bo3g013070;Bo3g061190;Bo3g135910;Bo4g036170;Bo4g043800;Bo4g139680;Bo4g181820;Bo4g182450;Bo5g004640;Bo7g045530;Bo7g062400;Bo7g098800;Bo9g015020;Bo9g130630;Bo9g157270;Bo9g058200;Bo3g154230;Bo3g096470
Biological Process	signaling	GO:0023052	78	Bo1g139780;Bo3g029820;Bo3g064620;Bo4g036170;Bo4g125390;Bo4g151360;Bo4g185810;Bo5g001060;Bo5g039200;Bo5g135090;Bo6g112660;Bo7g056480;Bo7g063700;Bo7g101510;Bo8g080650;Bo8g087100;Bo9g020280;Bo9g058200;Bo3g061190;Bo5g141580;Bo2g161490;Bo7g098800;Bo00615s220;Bo1g005580;Bo1g024100;Bo1g070710;Bo1g081270;Bo1g091760;Bo1g114760;Bo1g147370;Bo2g055940;Bo2g164280;Bo3g013070;Bo3g061180;Bo3g099120;Bo3g131520;Bo…
Biological Process	multicellular organismal process	GO:0032501	66	Bo6g108490;Bo7g061370;Bo8g070380;Bo7g005960;Bo7g062400;Bo9g130630;Bo1g039750;Bo1g070710;Bo3g039080;Bo3g131520;Bo4g151360;Bo4g166850;Bo5g039200;Bo8g085910;Bo8g087100;Bo8g100610;Bo9g018240;Bo9g020280;Bo9g058200;Bo3g096470;Bo7g110030;Bo00615s220;Bo1g114760;Bo2g055940;Bo2g161490;Bo3g013070;Bo3g061190;Bo3g135910;Bo4g036170;Bo4g139680;Bo7g098800;Bo9g015020;Bo3g013060;Bo2g164280;Bo4g043800;Bo4g181820;Bo…
Biological Process	developmental process	GO:0032502	75	Bo6g108490;Bo7g061370;Bo8g070380;Bo7g005960;Bo7g062400;Bo9g130630;Bo1g039750;Bo1g070710;Bo3g039080;Bo3g131520;Bo4g151360;Bo4g166850;Bo5g039200;Bo8g085910;Bo8g087100;Bo8g100610;Bo9g018240;Bo9g020280;Bo9g058200;Bo3g096470;Bo7g110030;Bo00615s220;Bo1g114760;Bo2g055940;Bo2g161490;Bo3g013070;Bo3g061190;Bo3g135910;Bo4g036170;Bo4g139680;Bo7g098800;Bo9g015020;Bo1g147370;Bo3g061180;Bo5g001070;Bo5g141600;Bo…
Biological Process	growth	GO:0040007	25	Bo1g070710;Bo3g039080;Bo3g131520;Bo4g151360;Bo4g166850;Bo5g039200;Bo8g085910;Bo8g087100;Bo8g100610;Bo9g018240;Bo9g020280;Bo9g058200;Bo1g147370;Bo3g061180;Bo5g001070;Bo5g141600;Bo6g112660;Bo7g056480;Bo1g039750;Bo4g025080;Bo4g195910;Bo7g005960;Bo7g062400;Bo7g110030;Bo9g130630
Biological Process	single-organism process	GO:0044699	89	Bo6g108490;Bo7g061370;Bo8g070380;Bo3g029820;Bo4g036170;Bo4g125390;Bo4g143870;Bo4g185810;Bo5g001070;Bo7g101510;Bo8g080650;Bo3g096470;Bo4g043800;Bo4g181820;Bo5g004640;Bo7g005960;Bo7g062400;Bo9g130630;Bo1g039750;Bo1g139780;Bo3g064620;Bo4g151360;Bo5g001060;Bo5g039200;Bo5g135090;Bo6g112660;Bo7g056480;Bo7g063700;Bo8g087100;Bo9g020280;Bo9g058200;Bo1g070710;Bo3g039080;Bo3g131520;Bo4g166850;Bo8g085910;Bo8…
Biological Process	biological phase	GO:0044848	3	Bo4g043800;Bo4g181820;Bo5g004640
Biological Process	rhythmic process	GO:0048511	1	Bo3g096470
Biological Process	response to stimulus	GO:0050896	89	Bo4g195910;Bo7g110030;Bo1g024100;Bo1g070710;Bo1g091760;Bo1g116350;Bo1g139780;Bo1g147370;Bo2g055940;Bo2g164280;Bo3g013070;Bo3g061180;Bo3g131520;Bo3g141280;Bo3g142960;Bo3g154110;Bo4g143870;Bo4g166850;Bo5g001070;Bo5g012020;Bo5g052370;Bo5g115230;Bo5g141580;Bo5g141600;Bo7g016300;Bo7g050100;Bo7g061370;Bo8g070380;Bo8g085910;Bo9g015020;Bo9g157270;Bo1g039750;Bo2g050530;Bo2g161490;Bo7g098800;Bo7g062400;Bo9…
Biological Process	localization	GO:0051179	73	Bo3g029820;Bo4g036170;Bo4g125390;Bo4g143870;Bo4g185810;Bo5g001070;Bo7g101510;Bo8g080650;Bo8g100600;Bo1g139780;Bo3g064620;Bo4g151360;Bo5g001060;Bo5g039200;Bo5g135090;Bo6g112660;Bo7g056480;Bo7g063700;Bo8g087100;Bo9g020280;Bo9g058200;Bo7g110030;Bo1g070710;Bo3g039080;Bo3g131520;Bo4g166850;Bo8g085910;Bo8g100610;Bo9g018240;Bo3g096470;Bo1g147370;Bo3g061180;Bo4g118390;Bo5g141600;Bo00615s220;Bo1g081270;Bo…
Biological Process	multi-organism process	GO:0051704	81	Bo1g024100;Bo1g070710;Bo1g091760;Bo1g116350;Bo1g139780;Bo1g147370;Bo2g055940;Bo2g164280;Bo3g013070;Bo3g061180;Bo3g131520;Bo3g141280;Bo3g142960;Bo3g154110;Bo4g143870;Bo4g166850;Bo5g001070;Bo5g012020;Bo5g052370;Bo5g115230;Bo5g141580;Bo5g141600;Bo7g016300;Bo7g050100;Bo7g061370;Bo8g070380;Bo8g085910;Bo9g015020;Bo9g157270;Bo1g039750;Bo2g050530;Bo2g161490;Bo7g098800;Bo7g110030;Bo3g096470;Bo4g118390;Bo8…
Biological Process	biological regulation	GO:0065007	85	Bo00615s220;Bo1g005580;Bo1g114760;Bo2g164280;Bo3g013070;Bo3g135910;Bo3g154110;Bo3g154230;Bo4g139680;Bo4g182450;Bo5g001070;Bo7g045530;Bo7g118020;Bo9g015020;Bo9g157270;Bo1g139780;Bo3g029820;Bo3g064620;Bo4g036170;Bo4g125390;Bo4g151360;Bo4g185810;Bo5g001060;Bo5g039200;Bo5g135090;Bo6g112660;Bo7g056480;Bo7g063700;Bo7g101510;Bo8g080650;Bo8g087100;Bo9g020280;Bo9g058200;Bo4g043800;Bo4g181820;Bo5g004640;Bo…
Biological Process	cellular component organization or biogenesis	GO:0071840	63	Bo2g012540;Bo9g164140;Bo1g039750;Bo7g110030;Bo1g139780;Bo3g029820;Bo3g064620;Bo4g036170;Bo4g125390;Bo4g151360;Bo4g185810;Bo5g001060;Bo5g039200;Bo5g135090;Bo6g112660;Bo7g056480;Bo7g063700;Bo7g101510;Bo8g080650;Bo8g087100;Bo9g020280;Bo9g058200;Bo00615s220;Bo1g024100;Bo1g114760;Bo1g147370;Bo2g164280;Bo3g061180;Bo3g135910;Bo3g141280;Bo3g144000;Bo3g154230;Bo4g139680;Bo4g143870;Bo4g182450;Bo5g058680;Bo…
Molecular Function	catalytic activity	GO:0003824	96	Bo1g039750;Bo2g161490;Bo3g175980;Bo4g195910;Bo5g001050;Bo6g052570;Bo7g005960;Bo7g062400;Bo7g098800;Bo7g110030;Bo9g130630;Bo2g050530;Bo4g025080;Bo3g039080;Bo4g101400;Bo5g001060;Bo5g001070;Bo6g077670;Bo8g077500;Bo8g095910;Bo00615s220;Bo1g005580;Bo1g024100;Bo1g070710;Bo1g081270;Bo1g091760;Bo1g114760;Bo1g116350;Bo1g139780;Bo1g147370;Bo2g055940;Bo2g164280;Bo3g013070;Bo3g029820;Bo3g061180;Bo3g061190;Bo…
Molecular Function	structural molecule activity	GO:0005198	1	Bo4g166850
Molecular Function	transporter activity	GO:0005215	1	Bo8g100600
Molecular Function	binding	GO:0005488	91	Bo6g052570;Bo3g061190;Bo5g141580;Bo1g039750;Bo2g161490;Bo7g098800;Bo7g110030;Bo1g024100;Bo1g091760;Bo5g012020;Bo00615s220;Bo1g005580;Bo1g070710;Bo1g116350;Bo1g147370;Bo2g055940;Bo2g164280;Bo3g039080;Bo3g061180;Bo3g071710;Bo3g101050;Bo3g131520;Bo3g135910;Bo3g141280;Bo3g142960;Bo4g101400;Bo4g118390;Bo4g139680;Bo4g151360;Bo4g166850;Bo5g001070;Bo5g039200;Bo5g052370;Bo5g117170;Bo5g141600;Bo6g077670;Bo…
Cellular Component	extracellular region	GO:0005576	2	Bo3g013060;Bo3g096470
Cellular Component	cell	GO:0005623	98	Bo00615s220;Bo1g005580;Bo1g081270;Bo1g091760;Bo1g114760;Bo1g116350;Bo1g139780;Bo1g147370;Bo2g055940;Bo3g061180;Bo3g061190;Bo3g064620;Bo3g071710;Bo3g099120;Bo3g101050;Bo3g135910;Bo3g141280;Bo4g101400;Bo4g139680;Bo4g143870;Bo5g012020;Bo5g115230;Bo5g117170;Bo5g135090;Bo5g141580;Bo5g141600;Bo6g108490;Bo7g016300;Bo7g050100;Bo7g061370;Bo8g011300;Bo8g070380;Bo8g077500;Bo9g018240;Bo9g018990;Bo4g166850;Bo…
Cellular Component	membrane	GO:0016020	39	Bo5g141580;Bo1g005580;Bo1g039750;Bo1g070710;Bo1g147370;Bo2g161490;Bo3g013060;Bo3g039080;Bo3g061180;Bo3g096470;Bo3g131520;Bo3g175980;Bo4g025080;Bo4g101400;Bo4g166850;Bo4g195910;Bo5g001050;Bo5g039200;Bo5g141600;Bo6g052570;Bo6g077670;Bo6g108490;Bo6g112660;Bo7g005960;Bo7g056480;Bo7g061370;Bo7g062400;Bo7g098800;Bo7g110030;Bo8g070380;Bo8g077500;Bo8g087100;Bo8g095910;Bo8g100600;Bo9g018240;Bo9g058200;Bo9…
Cellular Component	cell junction	GO:0030054	9	Bo1g116350;Bo2g161490;Bo3g013070;Bo3g071710;Bo3g096470;Bo3g101050;Bo5g117170;Bo8g100600;Bo9g018240
Cellular Component	membrane-enclosed lumen	GO:0031974	3	Bo4g043800;Bo4g181820;Bo5g004640
Cellular Component	macromolecular complex	GO:0032991	88	Bo4g166850;Bo3g096470;Bo00615s220;Bo1g005580;Bo1g024100;Bo1g039750;Bo1g070710;Bo1g081270;Bo1g091760;Bo1g114760;Bo1g116350;Bo1g139780;Bo1g147370;Bo2g012540;Bo2g050530;Bo2g055940;Bo2g161490;Bo2g164280;Bo3g013070;Bo3g029820;Bo3g061180;Bo3g061190;Bo3g064620;Bo3g071710;Bo3g099120;Bo3g101050;Bo3g131520;Bo3g135910;Bo3g141280;Bo3g142960;Bo3g144000;Bo3g154110;Bo3g154230;Bo4g025080;Bo4g036170;Bo4g118390;Bo…
Cellular Component	organelle	GO:0043226	81	Bo4g166850;Bo4g043800;Bo4g181820;Bo5g004640;Bo5g141580;Bo3g013060;Bo1g070710;Bo3g131520;Bo3g096470;Bo3g144000;Bo3g154110;Bo5g058680;Bo7g045530;Bo9g130630;Bo00615s220;Bo1g005580;Bo1g024100;Bo2g055940;Bo2g164280;Bo3g135910;Bo3g141280;Bo3g142960;Bo3g154230;Bo4g118390;Bo4g151360;Bo5g039200;Bo5g052370;Bo6g112660;Bo7g050100;Bo7g056480;Bo8g085910;Bo8g087100;Bo8g100610;Bo9g015020;Bo3g013070;Bo8g003030;Bo…
Cellular Component	extracellular region part	GO:0044421	1	Bo3g013060
Cellular Component	organelle part	GO:0044422	29	Bo4g043800;Bo4g181820;Bo5g004640;Bo5g141580;Bo3g013060;Bo00615s220;Bo1g005580;Bo1g024100;Bo2g055940;Bo2g164280;Bo3g135910;Bo3g141280;Bo3g142960;Bo3g154110;Bo3g154230;Bo4g118390;Bo4g151360;Bo4g166850;Bo5g039200;Bo5g052370;Bo6g112660;Bo7g050100;Bo7g056480;Bo8g085910;Bo8g087100;Bo8g100610;Bo9g015020;Bo3g096470;Bo8g100600
Cellular Component	membrane part	GO:0044425	3	Bo5g141580;Bo3g013060;Bo8g100600
Cellular Component	cell part	GO:0044464	98	Bo00615s220;Bo1g005580;Bo1g081270;Bo1g091760;Bo1g114760;Bo1g116350;Bo1g139780;Bo1g147370;Bo2g055940;Bo3g061180;Bo3g061190;Bo3g064620;Bo3g071710;Bo3g099120;Bo3g101050;Bo3g135910;Bo3g141280;Bo4g101400;Bo4g139680;Bo4g143870;Bo5g012020;Bo5g115230;Bo5g117170;Bo5g135090;Bo5g141580;Bo5g141600;Bo6g108490;Bo7g016300;Bo7g050100;Bo7g061370;Bo8g011300;Bo8g070380;Bo8g077500;Bo9g018240;Bo9g018990;Bo4g166850;Bo…
Cellular Component	symplast	GO:0055044	9	Bo1g116350;Bo2g161490;Bo3g013070;Bo3g071710;Bo3g096470;Bo3g101050;Bo5g117170;Bo8g100600;Bo9g018240
