# Supplementary material for: Genome-Wide Distribution, Expression and Function Analysis of the U-Box Gene Family in Brassica oleracea L
Source: Genes (Basel). 2019 Dec 2;10(12):1000. doi: 10.3390/genes10121000 (PMC6947298; doi:10.3390/genes10121000)
Supplement: Supplementary file 1 [file genes-10-01000-s001.zip › Table S5.xlsx]

## Sheet: Table S3
Table S3. Expression levels of the U-box gene in B.oleracea after different pollination conditions and time
Transcriptome ID	0min(Control)	SP-15min	SP-30min	SP-60min	CP-15min	CP-30min	CP-60min
Bo00615s220.1	10.8219	10.2764	13.8265	13.6619	11.391	10.973	10.6198
Bo1g005580.1	0.517713	7.84545	5.15922	0.332515	6.60112	6.82298	0.468764
Bo1g024100.1	5.30732	4.99593	7.58936	6.14783	7.18211	5.75263	5.51809
Bo1g039750.1	0.1	0	0	0	0	0	0.0216177
Bo1g070710.1	15.2237	12.9192	12.4882	11.7865	14.5732	12.3781	16.9115
Bo1g081270.1	16.8376	28.8197	20.6968	20.2638	25.6745	23.4737	12.7652
Bo1g091760.1	2.25931	5.81066	5.53907	4.15103	5.22052	5.52729	3.00455
Bo1g114760.1	4.84701	31.6989	17.523	7.34606	21.8528	27.1053	4.94676
Bo1g116350.1	2.16831	1.7297	1.69283	1.47624	1.67994	2.23757	1.38356
Bo1g139780.1	21.7535	63.7903	57.7189	32.4186	58.0642	62.4804	23.8429
Bo1g147370.1	8.01869	27.264	32.7058	14.2845	37.3529	41.045	9.97721
Bo2g012540.1	23.2488	26.9029	21.9879	18.7357	22.2344	21.7375	25.6108
Bo2g050530.1	0.043753	0	0	0.0456742	0.0190382	0.0697027	0.0220376
Bo2g050530.2	0.043753	0	0	0.0456742	0.0190382	0.0697027	0.0220376
Bo2g055940.1	7.25205	7.17204	8.22724	7.16992	8.10146	8.33884	7.61247
Bo2g161490.1	6.507	4.49498	4.43465	4.63491	4.22231	4.41634	5.69953
Bo2g164280.1	9.54045	9.70637	9.77215	8.52727	8.50491	11.68	7.59927
Bo3g013060.1	32.1145	37.5822	32.4662	24.2698	34.8245	37.0026	31.7603
Bo3g013070.1	0.0106547	0.0124153	0.0116713	0.0370486	0.0465815	0	0.0752079
Bo3g013070.2	0.0106547	0.0124153	0.0116713	0.0370486	0.0465815	0	0.0752079
Bo3g029820.1	1.04652	36.5238	48.526	19.7042	40.0648	40.5944	27.3457
Bo3g039080.1	0.1	0.357501	0.433933	0.053039	0.393842	0	0.0769776
Bo3g061180.1	14.7117	20.8023	20.8752	19.915	17.5777	16.1636	12.9031
Bo3g061190.1	20.6672	23.8386	23.0071	28.0902	20.5175	20.1475	22.7899
Bo3g064620.1	0.933286	1.09475	2.10571	1.42961	2.40037	2.40445	1.71455
Bo3g071710.1	1.724	4.8626	3.12722	1.09911	3.4831	4.50881	0.997499
Bo3g096470.1	20.6941	20.4726	20.9276	21.137	20.2337	19.6026	21.5817
Bo3g099120.1	0.948615	1.19783	1.53171	1.31765	1.73026	1.41539	1.23712
Bo3g101050.1	5.47024	60.1132	25.6762	7.58074	29.441	33.264	6.84967
Bo3g131520.1	16.7431	14.1055	15.1241	15.6051	15.4671	15.9497	19.2223
Bo3g135910.1	0.000537038	4.23986	1.94262	1.62924	2.88704	3.9703	1.03029
Bo3g141280.1	1.41455	15.8542	20.9967	4.84347	17.3349	19.4922	2.40062
Bo3g142960.1	3.01353	2.93657	5.76733	14.09	3.39829	3.59998	17.5359
Bo3g144000.1	13.7033	30.9687	25.7386	13.0353	28.349	29.1775	19.5085
Bo3g154110.1	7.4586	14.3684	11.4662	7.53938	14.1285	15.2835	6.85452
Bo3g154230.1	7.4586	14.3684	11.4662	7.53938	14.1285	15.2835	6.85452
Bo3g175980.1	0.0474585	0.0543149	0.211192	0.0972997	0.616022	0.453722	0.820674
Bo3g175980.2	0.0474585	0.0543149	0.211192	0.0972997	0.616022	0.453722	0.820674
Bo4g025080.1	15.6614	13.5207	16.3576	13.5731	15.3733	16.1757	17.3061
Bo4g036170.1	1.95449	11.215	8.5721	3.02678	9.57475	9.83925	9.77637
Bo4g043800.1	30.6436	30.5967	29.714	24.7859	29.3678	29.5138	27.6586
Bo4g101400.1	0.129921	0.0755279	0.0706558	0.0878688	0.198149	0.137103	0.241088
Bo4g118390.1	22.0991	24.5233	17.829	16.6001	18.8328	19.1981	18.4945
Bo4g125390.1	0.1	0.510452	0.387525	0	0.879535	1.18574	0.0487139
Bo4g139680.1	11.0365	6.89075	6.98577	13.3889	6.07944	6.1178	13.2605
Bo4g143870.1	0.801535	0.401066	0.671742	0.384838	0.57157	0.494804	0.459408
Bo4g151360.1	19.1595	21.3308	16.4291	18.7531	18.0876	18.204	19.4886
Bo4g166850.1	13.2988	9.73214	9.29973	12.3672	9.5115	11.3204	14.6633
Bo4g181820.1	57.5501	57.8666	56.4008	52.1303	57.9783	59.806	56.9826
Bo4g182450.1	6.41588	17.1034	10.4414	0.548402	12.6577	13.2947	8.47119
Bo4g185810.1	1.95449	11.215	8.5721	3.02678	9.57475	9.83925	9.77637
Bo4g195910.1	5.44442	7.14004	7.97398	6.41423	7.13217	8.02223	6.23962
Bo5g001050.1	25.5415	24.2483	35.7554	32.5455	34.6074	38.6362	35.8702
Bo5g001060.1	0.0474585	0.0543149	0.211192	0.0972997	0.616022	0.453722	0.820674
Bo5g001070.1	0.364533	0.168702	0.399283	0.249812	0.633257	0.457657	0.0735006
Bo5g004640.1	57.9598	69.72	59.9427	55.2281	60.0418	56.6447	60.6183
Bo5g012020.1	2.66501	14.1842	7.27239	6.59112	7.95015	7.98618	6.04805
Bo5g039200.1	2.29447	4.21653	2.87073	2.63812	4.33107	3.59465	4.2579
Bo5g052370.1	0.523382	0.144714	0.78344	2.85606	0.605559	0.431695	4.99298
Bo5g058680.1	4.15136	38.5965	19.844	4.37421	20.9686	25.7489	6.01572
Bo5g115230.1	5.42458	24.3515	9.14644	2.68535	14.5219	16.2889	5.57342
Bo5g117170.1	10.338	29.7585	18.5851	7.53336	20.9547	25.1077	7.99111
Bo5g135090.1	0.933286	1.09475	2.10571	1.42961	2.40037	2.40445	1.71455
Bo5g141580.1	20.6672	23.8386	23.0071	28.0902	20.5175	20.1475	22.7899
Bo5g141600.1	21.7535	63.7903	57.7189	32.4186	58.0642	62.4804	23.8429
Bo6g052570.1	2.65279	2.99088	3.26137	3.67142	3.57917	4.18128	3.29764
Bo6g077670.1	0.169222	0	0.187153	0.092675	0.17869	0.359987	0.0684636
Bo6g108490.1	0.794635	0.815131	0.587725	1.12968	0.625266	0.900182	0.759953
Bo6g112660.1	3.33072	1.34742	1.3	1.66503	1.80371	1.53095	2.30451
Bo7g005960.1	1.50558	1.72471	1.11586	0.613746	1.57093	1.77606	0.999301
Bo7g016300.1	0.829906	0.684355	0.891818	0.579678	1.14019	1.50814	0.959561
Bo7g045530.1	4.45452	5.56695	5.66389	3.95845	5.36422	6.51821	4.15986
Bo7g050100.1	1.41455	15.8542	20.9967	4.84347	17.3349	19.4922	2.40062
Bo7g056480.1	3.99217	4.39302	3.33506	2.81206	3.4831	3.68214	3.08705
Bo7g061370.1	6.04042	8.73734	17.8773	8.98605	15.5715	13.7779	17.7253
Bo7g062400.1	1.50558	1.72471	1.11586	0.613746	1.57093	1.77606	0.999301
Bo7g063700.1	35.8782	19.3465	20.2475	2.29203	37.2991	38.3622	32.9695
Bo7g098800.1	5.79147	8.03739	14.0347	11.3957	11.3431	10.6876	15.9319
Bo7g101510.1	0.144141	12.2087	11.8083	1.47498	8.25293	10.6653	1.54759
Bo7g110030.1	0.1	0	0	0	0	0	0.0216177
Bo7g118020.1	0.32074	4.58011	0.620777	0.156983	0.360711	0.632896	0.0927045
Bo8g003030.1	16.2258	15.7964	13.4647	23.1746	17.4071	16.3716	21.3393
Bo8g011300.1	4.83002	11.0986	5.37531	3.734	5.85327	7.21968	4.30362
Bo8g070380.1	1.3669	4.64601	5.34299	2.82274	5.31905	4.85251	2.5475
Bo8g070380.2	1.3669	4.64601	5.34299	2.82274	5.31905	4.85251	2.5475
Bo8g077500.1	13.6611	14.2547	13.1641	12.0712	13.7677	14.1131	14.4512
Bo8g077500.2	13.6611	14.2547	13.1641	12.0712	13.7677	14.1131	14.4512
Bo8g080650.1	0.195649	7.50776	4.55118	1.9699	6.32247	7.28671	4.07782
Bo8g085910.1	10.7044	10.5068	9.96451	8.96601	11.2628	9.56509	8.27536
Bo8g087100.1	21.1396	34.8213	58.1684	27.8341	44.0763	44.0638	26.4052
Bo8g095910.1	0.169222	0	0.187153	0.092675	0.17869	0.359987	0.0684636
Bo8g100600.1	15.8451	16.3409	12.8866	13.234	12.7799	12.9252	12.138
Bo8g100610.1	19.1595	21.3308	16.4291	18.7531	18.0876	18.204	19.4886
Bo9g015020.1	16.1847	10.1987	7.21668	7.70046	9.27158	9.84916	10.4819
Bo9g018240.1	5.47024	60.1132	25.6762	7.58074	29.441	33.264	6.84967
Bo9g018750.1	0.038781	0.0225275	0.0426854	0.13033	0.0838001	0.0413765	0.0196062
Bo9g018990.1	0.590199	3.24733	2.10315	0.000628119	0.00843483	1.85298	1.33105
Bo9g020280.1	1.24737	1.91119	3.56296	1.5145	4.27615	3.23823	8.0256
Bo9g058200.1	0.043753	0	0	0.0456742	0.0190382	0.0697027	0.0220376
Bo9g130630.1	0.38748	0.205146	0.777133	0.725866	0.634547	0.846854	1.03462
Bo9g157270.1	0.392316	1.32722	0.0990947	0.274225	0.190239	0.279946	0.175904
Bo9g164140.1	34.2487	36.2678	32.2939	29.7963	32.1224	34.0488	37.192
Bo9g177290.1	10.2922	12.0851	9.64982	14.8334	8.65074	11.2101	10.9783
