# Supplementary material for: Genome-Wide Distribution, Expression and Function Analysis of the U-Box Gene Family in Brassica oleracea L
Source: Genes (Basel). 2019 Dec 2;10(12):1000. doi: 10.3390/genes10121000 (PMC6947298; doi:10.3390/genes10121000)
Supplement: Supplementary file 1 [file genes-10-01000-s001.zip › Table S6.xlsx]

## Sheet: Table S5
Table S5. Cis-Acting elements analysis in the 1.5 kb promoters of U-box genes in B. oleracea
Transcriptome ID	Loction	Site Name	Str.	Sequence	PLACE Reference
Bo1g005580.1	272 to 277	ABRELATERD1	(-)	ACGTG	S000414
Bo1g091760.1	496 to 501	ABRELATERD1	(-)	ACGTG	S000414
Bo1g091760.1	1182 to 1187	ABRELATERD1	(+)	ACGTG	S000414
Bo1g091760.1	1345 to 1350	ABRELATERD1	(-)	ACGTG	S000414
Bo1g091760.1	1346 to 1351	ABRELATERD1	(+)	ACGTG	S000414
Bo1g091760.1	1396 to 1401	ABRELATERD1	(-)	ACGTG	S000414
Bo1g091760.1	1397 to 1402	ABRELATERD1	(+)	ACGTG	S000414
Bo1g114760.1	1419 to 1424	ABRELATERD1	(-)	ACGTG	S000414
Bo1g114760.1	1420 to 1425	ABRELATERD1	(+)	ACGTG	S000414
Bo1g147370.1	1161 to 1166	ABRELATERD1	(-)	ACGTG	S000414
Bo1g147370.1	1242 to 1247	ABRELATERD1	(+)	ACGTG	S000414
Bo1g147370.1	1298 to 1303	ABRELATERD1	(+)	ACGTG	S000414
Bo1g147370.1	1361 to 1366	ABRELATERD1	(+)	ACGTG	S000414
Bo3g029820.1	272 to 277	ABRELATERD1	(-)	ACGTG	S000414
Bo3g029820.1	557 to 562	ABRELATERD1	(-)	ACGTG	S000414
Bo3g029820.1	1083 to 1088	ABRELATERD1	(-)	ACGTG	S000414
Bo3g029820.1	1084 to 1089	ABRELATERD1	(+)	ACGTG	S000414
Bo3g071710.1	654 to 659	ABRELATERD1	(+)	ACGTG	S000414
Bo3g071710.1	665 to 670	ABRELATERD1	(-)	ACGTG	S000414
Bo3g071710.1	1111 to 1116	ABRELATERD1	(-)	ACGTG	S000414
Bo3g071710.1	1112 to 1117	ABRELATERD1	(+)	ACGTG	S000414
Bo3g101050.1	988 to 993	ABRELATERD1	(-)	ACGTG	S000414
Bo3g135910.1	459 to 464	ABRELATERD1	(-)	ACGTG	S000414
Bo3g141280.1	868 to 873	ABRELATERD1	(-)	ACGTG	S000414
Bo3g141280.1	1089 to 1094	ABRELATERD1	(-)	ACGTG	S000414
Bo3g141280.1	1090 to 1095	ABRELATERD1	(+)	ACGTG	S000414
Bo4g139680.1	724 to 729	ABRELATERD1	(-)	ACGTG	S000414
Bo4g182450.1	1459 to 1464	ABRELATERD1	(+)	ACGTG	S000414
Bo4g185810.1	79 to 84	ABRELATERD1	(+)	ACGTG	S000414
Bo4g185810.1	757 to 762	ABRELATERD1	(-)	ACGTG	S000414
Bo4g185810.1	758 to 763	ABRELATERD1	(+)	ACGTG	S000414
Bo5g012020.1	1228 to 1233	ABRELATERD1	(-)	ACGTG	S000414
Bo5g012020.1	1244 to 1249	ABRELATERD1	(-)	ACGTG	S000414
Bo5g012020.1	1245 to 1250	ABRELATERD1	(+)	ACGTG	S000414
Bo5g012020.1	1271 to 1276	ABRELATERD1	(-)	ACGTG	S000414
Bo5g012020.1	1272 to 1277	ABRELATERD1	(+)	ACGTG	S000414
Bo5g012020.1	1343 to 1348	ABRELATERD1	(+)	ACGTG	S000414
Bo5g052370.1	171 to 176	ABRELATERD1	(+)	ACGTG	S000414
Bo5g052370.1	1384 to 1389	ABRELATERD1	(-)	ACGTG	S000414
Bo5g115230.1	1419 to 1424	ABRELATERD1	(-)	ACGTG	S000414
Bo5g115230.1	1420 to 1425	ABRELATERD1	(+)	ACGTG	S000414
Bo5g117170.1	346 to 351	ABRELATERD1	(-)	ACGTG	S000414
Bo5g117170.1	347 to 352	ABRELATERD1	(+)	ACGTG	S000414
Bo5g141600.1	133 to 138	ABRELATERD1	(-)	ACGTG	S000414
Bo5g141600.1	134 to 139	ABRELATERD1	(+)	ACGTG	S000414
Bo5g141600.1	1061 to 1066	ABRELATERD1	(-)	ACGTG	S000414
Bo5g141600.1	1242 to 1247	ABRELATERD1	(+)	ACGTG	S000414
Bo5g141600.1	1314 to 1319	ABRELATERD1	(+)	ACGTG	S000414
Bo6g112660.1	1479 to 1484	ABRELATERD1	(-)	ACGTG	S000414
Bo7g061370.1	624 to 629	ABRELATERD1	(+)	ACGTG	S000414
Bo7g061370.1	860 to 865	ABRELATERD1	(-)	ACGTG	S000414
Bo7g063700.1	812 to 817	ABRELATERD1	(-)	ACGTG	S000414
Bo7g098800.1	83 to 88	ABRELATERD1	(-)	ACGTG	S000414
Bo7g098800.1	84 to 89	ABRELATERD1	(+)	ACGTG	S000414
Bo7g098800.1	370 to 375	ABRELATERD1	(-)	ACGTG	S000414
Bo7g098800.1	371 to 376	ABRELATERD1	(+)	ACGTG	S000414
Bo7g101510.1	962 to 967	ABRELATERD1	(-)	ACGTG	S000414
Bo7g118020.1	370 to 375	ABRELATERD1	(+)	ACGTG	S000414
Bo7g118020.1	621 to 626	ABRELATERD1	(+)	ACGTG	S000414
Bo8g011300.1	1418 to 1423	ABRELATERD1	(-)	ACGTG	S000414
Bo8g011300.1	1419 to 1424	ABRELATERD1	(+)	ACGTG	S000414
Bo8g070380.1	717 to 722	ABRELATERD1	(-)	ACGTG	S000414
Bo8g070380.1	717 to 722	ABRELATERD1	(-)	ACGTG	S000414
Bo8g087100.1	1093 to 1098	ABRELATERD1	(-)	ACGTG	S000414
Bo8g087100.1	1416 to 1421	ABRELATERD1	(-)	ACGTG	S000414
Bo9g018990.1	235 to 240	ABRELATERD1	(-)	ACGTG	S000414
Bo9g018990.1	1020 to 1025	ABRELATERD1	(-)	ACGTG	S000414
Bo9g018990.1	1021 to 1026	ABRELATERD1	(+)	ACGTG	S000414
Bo9g018990.1	1091 to 1096	ABRELATERD1	(-)	ACGTG	S000414
Bo9g018990.1	1214 to 1219	ABRELATERD1	(-)	ACGTG	S000414
Bo9g018990.1	1215 to 1220	ABRELATERD1	(+)	ACGTG	S000414
Bo9g020280.1	713 to 718	ABRELATERD1	(-)	ACGTG	S000414
Bo1g005580.1	331 to 339	ERELEE4	(+)	AWTTCAAA	S000037
Bo1g091760.1	1108 to 1116	ERELEE4	(-)	AWTTCAAA	S000037
Bo1g114760.1	1143 to 1151	ERELEE4	(+)	AWTTCAAA	S000037
Bo3g101050.1	540 to 548	ERELEE4	(+)	AWTTCAAA	S000037
Bo3g142960.1	560 to 568	ERELEE4	(+)	AWTTCAAA	S000037
Bo4g139680.1	1269 to 1277	ERELEE4	(-)	AWTTCAAA	S000037
Bo4g185810.1	348 to 356	ERELEE4	(+)	AWTTCAAA	S000037
Bo5g052370.1	192 to 200	ERELEE4	(-)	AWTTCAAA	S000037
Bo5g052370.1	470 to 478	ERELEE4	(+)	AWTTCAAA	S000037
Bo5g052370.1	478 to 486	ERELEE4	(+)	AWTTCAAA	S000037
Bo5g058680.1	411 to 419	ERELEE4	(-)	AWTTCAAA	S000037
Bo5g058680.1	416 to 424	ERELEE4	(+)	AWTTCAAA	S000037
Bo5g141600.1	1456 to 1464	ERELEE4	(+)	AWTTCAAA	S000037
Bo7g061370.1	188 to 196	ERELEE4	(-)	AWTTCAAA	S000037
Bo7g101510.1	898 to 906	ERELEE4	(-)	AWTTCAAA	S000037
Bo8g011300.1	456 to 464	ERELEE4	(+)	AWTTCAAA	S000037
Bo8g070380.1	1084 to 1092	ERELEE4	(-)	AWTTCAAA	S000037
Bo8g070380.1	1084 to 1092	ERELEE4	(-)	AWTTCAAA	S000037
Bo8g080650.1	470 to 478	ERELEE4	(+)	AWTTCAAA	S000037
Bo8g080650.1	930 to 938	ERELEE4	(-)	AWTTCAAA	S000037
Bo8g087100.1	938 to 946	ERELEE4	(+)	AWTTCAAA	S000037
Bo9g018990.1	532 to 540	ERELEE4	(-)	AWTTCAAA	S000037
Bo9g020280.1	1244 to 1252	ERELEE4	(-)	AWTTCAAA	S000037
Bo1g005580.1	36 to 42	MYCCONSENSUSAT	(-)	CANNTG	S000407
Bo1g005580.1	36 to 42	MYCCONSENSUSAT	(+)	CANNTG	S000407
Bo1g005580.1	881 to 887	MYCCONSENSUSAT	(-)	CANNTG	S000407
Bo1g005580.1	881 to 887	MYCCONSENSUSAT	(+)	CANNTG	S000407
Bo1g005580.1	900 to 906	MYCCONSENSUSAT	(-)	CANNTG	S000407
Bo1g005580.1	900 to 906	MYCCONSENSUSAT	(+)	CANNTG	S000407
Bo1g091760.1	338 to 344	MYCCONSENSUSAT	(-)	CANNTG	S000407
Bo1g091760.1	338 to 344	MYCCONSENSUSAT	(+)	CANNTG	S000407
Bo1g091760.1	356 to 362	MYCCONSENSUSAT	(-)	CANNTG	S000407
Bo1g091760.1	356 to 362	MYCCONSENSUSAT	(+)	CANNTG	S000407
Bo1g091760.1	1052 to 1058	MYCCONSENSUSAT	(-)	CANNTG	S000407
Bo1g091760.1	1052 to 1058	MYCCONSENSUSAT	(+)	CANNTG	S000407
Bo1g091760.1	1172 to 1178	MYCCONSENSUSAT	(-)	CANNTG	S000407
Bo1g091760.1	1172 to 1178	MYCCONSENSUSAT	(+)	CANNTG	S000407
Bo1g091760.1	1345 to 1351	MYCCONSENSUSAT	(-)	CANNTG	S000407
Bo1g091760.1	1345 to 1351	MYCCONSENSUSAT	(+)	CANNTG	S000407
Bo1g091760.1	1396 to 1402	MYCCONSENSUSAT	(-)	CANNTG	S000407
Bo1g091760.1	1396 to 1402	MYCCONSENSUSAT	(+)	CANNTG	S000407
Bo1g114760.1	614 to 620	MYCCONSENSUSAT	(-)	CANNTG	S000407
Bo1g114760.1	614 to 620	MYCCONSENSUSAT	(+)	CANNTG	S000407
Bo1g114760.1	1147 to 1153	MYCCONSENSUSAT	(-)	CANNTG	S000407
Bo1g114760.1	1147 to 1153	MYCCONSENSUSAT	(+)	CANNTG	S000407
Bo1g114760.1	1419 to 1425	MYCCONSENSUSAT	(-)	CANNTG	S000407
Bo1g114760.1	1419 to 1425	MYCCONSENSUSAT	(+)	CANNTG	S000407
Bo1g147370.1	28 to 34	MYCCONSENSUSAT	(-)	CANNTG	S000407
Bo1g147370.1	28 to 34	MYCCONSENSUSAT	(+)	CANNTG	S000407
Bo1g147370.1	620 to 626	MYCCONSENSUSAT	(-)	CANNTG	S000407
Bo1g147370.1	620 to 626	MYCCONSENSUSAT	(+)	CANNTG	S000407
Bo1g147370.1	1022 to 1028	MYCCONSENSUSAT	(-)	CANNTG	S000407
Bo1g147370.1	1022 to 1028	MYCCONSENSUSAT	(+)	CANNTG	S000407
Bo1g147370.1	1118 to 1124	MYCCONSENSUSAT	(-)	CANNTG	S000407
Bo1g147370.1	1118 to 1124	MYCCONSENSUSAT	(+)	CANNTG	S000407
Bo3g029820.1	278 to 284	MYCCONSENSUSAT	(-)	CANNTG	S000407
Bo3g029820.1	278 to 284	MYCCONSENSUSAT	(+)	CANNTG	S000407
Bo3g029820.1	373 to 379	MYCCONSENSUSAT	(-)	CANNTG	S000407
Bo3g029820.1	373 to 379	MYCCONSENSUSAT	(+)	CANNTG	S000407
Bo3g029820.1	918 to 924	MYCCONSENSUSAT	(-)	CANNTG	S000407
Bo3g029820.1	918 to 924	MYCCONSENSUSAT	(+)	CANNTG	S000407
Bo3g029820.1	1083 to 1089	MYCCONSENSUSAT	(-)	CANNTG	S000407
Bo3g029820.1	1083 to 1089	MYCCONSENSUSAT	(+)	CANNTG	S000407
Bo3g029820.1	1470 to 1476	MYCCONSENSUSAT	(-)	CANNTG	S000407
Bo3g029820.1	1470 to 1476	MYCCONSENSUSAT	(+)	CANNTG	S000407
Bo3g071710.1	494 to 500	MYCCONSENSUSAT	(-)	CANNTG	S000407
Bo3g071710.1	494 to 500	MYCCONSENSUSAT	(+)	CANNTG	S000407
Bo3g071710.1	1011 to 1017	MYCCONSENSUSAT	(-)	CANNTG	S000407
Bo3g071710.1	1011 to 1017	MYCCONSENSUSAT	(+)	CANNTG	S000407
Bo3g071710.1	1111 to 1117	MYCCONSENSUSAT	(-)	CANNTG	S000407
Bo3g071710.1	1111 to 1117	MYCCONSENSUSAT	(+)	CANNTG	S000407
Bo3g071710.1	1178 to 1184	MYCCONSENSUSAT	(-)	CANNTG	S000407
Bo3g071710.1	1178 to 1184	MYCCONSENSUSAT	(+)	CANNTG	S000407
Bo3g071710.1	1295 to 1301	MYCCONSENSUSAT	(-)	CANNTG	S000407
Bo3g071710.1	1295 to 1301	MYCCONSENSUSAT	(+)	CANNTG	S000407
Bo3g101050.1	177 to 183	MYCCONSENSUSAT	(-)	CANNTG	S000407
Bo3g101050.1	177 to 183	MYCCONSENSUSAT	(+)	CANNTG	S000407
Bo3g101050.1	264 to 270	MYCCONSENSUSAT	(-)	CANNTG	S000407
Bo3g101050.1	264 to 270	MYCCONSENSUSAT	(+)	CANNTG	S000407
Bo3g101050.1	386 to 392	MYCCONSENSUSAT	(-)	CANNTG	S000407
Bo3g101050.1	386 to 392	MYCCONSENSUSAT	(+)	CANNTG	S000407
Bo3g101050.1	455 to 461	MYCCONSENSUSAT	(-)	CANNTG	S000407
Bo3g101050.1	455 to 461	MYCCONSENSUSAT	(+)	CANNTG	S000407
Bo3g101050.1	479 to 485	MYCCONSENSUSAT	(-)	CANNTG	S000407
Bo3g101050.1	479 to 485	MYCCONSENSUSAT	(+)	CANNTG	S000407
Bo3g135910.1	18 to 24	MYCCONSENSUSAT	(-)	CANNTG	S000407
Bo3g135910.1	18 to 24	MYCCONSENSUSAT	(+)	CANNTG	S000407
Bo3g135910.1	374 to 380	MYCCONSENSUSAT	(-)	CANNTG	S000407
Bo3g135910.1	374 to 380	MYCCONSENSUSAT	(+)	CANNTG	S000407
Bo3g135910.1	560 to 566	MYCCONSENSUSAT	(-)	CANNTG	S000407
Bo3g135910.1	560 to 566	MYCCONSENSUSAT	(+)	CANNTG	S000407
Bo3g135910.1	645 to 651	MYCCONSENSUSAT	(-)	CANNTG	S000407
Bo3g135910.1	645 to 651	MYCCONSENSUSAT	(+)	CANNTG	S000407
Bo3g141280.1	257 to 263	MYCCONSENSUSAT	(-)	CANNTG	S000407
Bo3g141280.1	257 to 263	MYCCONSENSUSAT	(+)	CANNTG	S000407
Bo3g141280.1	1089 to 1095	MYCCONSENSUSAT	(-)	CANNTG	S000407
Bo3g141280.1	1089 to 1095	MYCCONSENSUSAT	(+)	CANNTG	S000407
Bo3g142960.1	1107 to 1113	MYCCONSENSUSAT	(-)	CANNTG	S000407
Bo3g142960.1	1107 to 1113	MYCCONSENSUSAT	(+)	CANNTG	S000407
Bo3g142960.1	1175 to 1181	MYCCONSENSUSAT	(-)	CANNTG	S000407
Bo3g142960.1	1175 to 1181	MYCCONSENSUSAT	(+)	CANNTG	S000407
Bo3g142960.1	1258 to 1264	MYCCONSENSUSAT	(-)	CANNTG	S000407
Bo3g142960.1	1258 to 1264	MYCCONSENSUSAT	(+)	CANNTG	S000407
Bo3g144000.1	431 to 437	MYCCONSENSUSAT	(-)	CANNTG	S000407
Bo3g144000.1	431 to 437	MYCCONSENSUSAT	(+)	CANNTG	S000407
Bo3g144000.1	883 to 889	MYCCONSENSUSAT	(-)	CANNTG	S000407
Bo3g144000.1	883 to 889	MYCCONSENSUSAT	(+)	CANNTG	S000407
Bo4g125390.1	529 to 535	MYCCONSENSUSAT	(-)	CANNTG	S000407
Bo4g125390.1	529 to 535	MYCCONSENSUSAT	(+)	CANNTG	S000407
Bo4g139680.1	963 to 969	MYCCONSENSUSAT	(-)	CANNTG	S000407
Bo4g139680.1	963 to 969	MYCCONSENSUSAT	(+)	CANNTG	S000407
Bo4g139680.1	1162 to 1168	MYCCONSENSUSAT	(-)	CANNTG	S000407
Bo4g139680.1	1162 to 1168	MYCCONSENSUSAT	(+)	CANNTG	S000407
Bo4g139680.1	1175 to 1181	MYCCONSENSUSAT	(-)	CANNTG	S000407
Bo4g139680.1	1175 to 1181	MYCCONSENSUSAT	(+)	CANNTG	S000407
Bo4g139680.1	1177 to 1183	MYCCONSENSUSAT	(-)	CANNTG	S000407
Bo4g139680.1	1177 to 1183	MYCCONSENSUSAT	(+)	CANNTG	S000407
Bo4g182450.1	22 to 28	MYCCONSENSUSAT	(-)	CANNTG	S000407
Bo4g182450.1	22 to 28	MYCCONSENSUSAT	(+)	CANNTG	S000407
Bo4g185810.1	757 to 763	MYCCONSENSUSAT	(-)	CANNTG	S000407
Bo4g185810.1	757 to 763	MYCCONSENSUSAT	(+)	CANNTG	S000407
Bo5g012020.1	657 to 663	MYCCONSENSUSAT	(-)	CANNTG	S000407
Bo5g012020.1	657 to 663	MYCCONSENSUSAT	(+)	CANNTG	S000407
Bo5g012020.1	944 to 950	MYCCONSENSUSAT	(-)	CANNTG	S000407
Bo5g012020.1	944 to 950	MYCCONSENSUSAT	(+)	CANNTG	S000407
Bo5g012020.1	1192 to 1198	MYCCONSENSUSAT	(-)	CANNTG	S000407
Bo5g012020.1	1192 to 1198	MYCCONSENSUSAT	(+)	CANNTG	S000407
Bo5g012020.1	1206 to 1212	MYCCONSENSUSAT	(-)	CANNTG	S000407
Bo5g012020.1	1206 to 1212	MYCCONSENSUSAT	(+)	CANNTG	S000407
Bo5g012020.1	1244 to 1250	MYCCONSENSUSAT	(-)	CANNTG	S000407
Bo5g012020.1	1244 to 1250	MYCCONSENSUSAT	(+)	CANNTG	S000407
Bo5g012020.1	1271 to 1277	MYCCONSENSUSAT	(-)	CANNTG	S000407
Bo5g012020.1	1271 to 1277	MYCCONSENSUSAT	(+)	CANNTG	S000407
Bo5g012020.1	1422 to 1428	MYCCONSENSUSAT	(-)	CANNTG	S000407
Bo5g012020.1	1422 to 1428	MYCCONSENSUSAT	(+)	CANNTG	S000407
Bo5g012020.1	1429 to 1435	MYCCONSENSUSAT	(-)	CANNTG	S000407
Bo5g012020.1	1429 to 1435	MYCCONSENSUSAT	(+)	CANNTG	S000407
Bo5g052370.1	68 to 74	MYCCONSENSUSAT	(-)	CANNTG	S000407
Bo5g052370.1	68 to 74	MYCCONSENSUSAT	(+)	CANNTG	S000407
Bo5g052370.1	82 to 88	MYCCONSENSUSAT	(-)	CANNTG	S000407
Bo5g052370.1	82 to 88	MYCCONSENSUSAT	(+)	CANNTG	S000407
Bo5g052370.1	719 to 725	MYCCONSENSUSAT	(-)	CANNTG	S000407
Bo5g052370.1	719 to 725	MYCCONSENSUSAT	(+)	CANNTG	S000407
Bo5g052370.1	1181 to 1187	MYCCONSENSUSAT	(-)	CANNTG	S000407
Bo5g052370.1	1181 to 1187	MYCCONSENSUSAT	(+)	CANNTG	S000407
Bo5g058680.1	358 to 364	MYCCONSENSUSAT	(-)	CANNTG	S000407
Bo5g058680.1	358 to 364	MYCCONSENSUSAT	(+)	CANNTG	S000407
Bo5g058680.1	981 to 987	MYCCONSENSUSAT	(-)	CANNTG	S000407
Bo5g058680.1	981 to 987	MYCCONSENSUSAT	(+)	CANNTG	S000407
Bo5g058680.1	1055 to 1061	MYCCONSENSUSAT	(-)	CANNTG	S000407
Bo5g058680.1	1055 to 1061	MYCCONSENSUSAT	(+)	CANNTG	S000407
Bo5g115230.1	100 to 106	MYCCONSENSUSAT	(-)	CANNTG	S000407
Bo5g115230.1	100 to 106	MYCCONSENSUSAT	(+)	CANNTG	S000407
Bo5g115230.1	677 to 683	MYCCONSENSUSAT	(-)	CANNTG	S000407
Bo5g115230.1	677 to 683	MYCCONSENSUSAT	(+)	CANNTG	S000407
Bo5g115230.1	1419 to 1425	MYCCONSENSUSAT	(-)	CANNTG	S000407
Bo5g115230.1	1419 to 1425	MYCCONSENSUSAT	(+)	CANNTG	S000407
Bo5g117170.1	236 to 242	MYCCONSENSUSAT	(-)	CANNTG	S000407
Bo5g117170.1	236 to 242	MYCCONSENSUSAT	(+)	CANNTG	S000407
Bo5g117170.1	248 to 254	MYCCONSENSUSAT	(-)	CANNTG	S000407
Bo5g117170.1	248 to 254	MYCCONSENSUSAT	(+)	CANNTG	S000407
Bo5g117170.1	346 to 352	MYCCONSENSUSAT	(-)	CANNTG	S000407
Bo5g117170.1	346 to 352	MYCCONSENSUSAT	(+)	CANNTG	S000407
Bo5g117170.1	411 to 417	MYCCONSENSUSAT	(-)	CANNTG	S000407
Bo5g117170.1	411 to 417	MYCCONSENSUSAT	(+)	CANNTG	S000407
Bo5g117170.1	752 to 758	MYCCONSENSUSAT	(-)	CANNTG	S000407
Bo5g117170.1	752 to 758	MYCCONSENSUSAT	(+)	CANNTG	S000407
Bo5g141600.1	133 to 139	MYCCONSENSUSAT	(-)	CANNTG	S000407
Bo5g141600.1	133 to 139	MYCCONSENSUSAT	(+)	CANNTG	S000407
Bo5g141600.1	458 to 464	MYCCONSENSUSAT	(-)	CANNTG	S000407
Bo5g141600.1	458 to 464	MYCCONSENSUSAT	(+)	CANNTG	S000407
Bo6g112660.1	321 to 327	MYCCONSENSUSAT	(-)	CANNTG	S000407
Bo6g112660.1	321 to 327	MYCCONSENSUSAT	(+)	CANNTG	S000407
Bo6g112660.1	994 to 1000	MYCCONSENSUSAT	(-)	CANNTG	S000407
Bo6g112660.1	994 to 1000	MYCCONSENSUSAT	(+)	CANNTG	S000407
Bo6g112660.1	1012 to 1018	MYCCONSENSUSAT	(-)	CANNTG	S000407
Bo6g112660.1	1012 to 1018	MYCCONSENSUSAT	(+)	CANNTG	S000407
Bo6g112660.1	1509 to 1515	MYCCONSENSUSAT	(-)	CANNTG	S000407
Bo6g112660.1	1509 to 1515	MYCCONSENSUSAT	(+)	CANNTG	S000407
Bo7g063700.1	324 to 330	MYCCONSENSUSAT	(-)	CANNTG	S000407
Bo7g063700.1	324 to 330	MYCCONSENSUSAT	(+)	CANNTG	S000407
Bo7g063700.1	347 to 353	MYCCONSENSUSAT	(-)	CANNTG	S000407
Bo7g063700.1	347 to 353	MYCCONSENSUSAT	(+)	CANNTG	S000407
Bo7g063700.1	1452 to 1458	MYCCONSENSUSAT	(-)	CANNTG	S000407
Bo7g063700.1	1452 to 1458	MYCCONSENSUSAT	(+)	CANNTG	S000407
Bo7g098800.1	83 to 89	MYCCONSENSUSAT	(-)	CANNTG	S000407
Bo7g098800.1	83 to 89	MYCCONSENSUSAT	(+)	CANNTG	S000407
Bo7g098800.1	146 to 152	MYCCONSENSUSAT	(-)	CANNTG	S000407
Bo7g098800.1	146 to 152	MYCCONSENSUSAT	(+)	CANNTG	S000407
Bo7g098800.1	370 to 376	MYCCONSENSUSAT	(-)	CANNTG	S000407
Bo7g098800.1	370 to 376	MYCCONSENSUSAT	(+)	CANNTG	S000407
Bo7g098800.1	868 to 874	MYCCONSENSUSAT	(-)	CANNTG	S000407
Bo7g098800.1	868 to 874	MYCCONSENSUSAT	(+)	CANNTG	S000407
Bo7g098800.1	960 to 966	MYCCONSENSUSAT	(-)	CANNTG	S000407
Bo7g098800.1	960 to 966	MYCCONSENSUSAT	(+)	CANNTG	S000407
Bo7g101510.1	27 to 33	MYCCONSENSUSAT	(-)	CANNTG	S000407
Bo7g101510.1	27 to 33	MYCCONSENSUSAT	(+)	CANNTG	S000407
Bo7g101510.1	124 to 130	MYCCONSENSUSAT	(-)	CANNTG	S000407
Bo7g101510.1	124 to 130	MYCCONSENSUSAT	(+)	CANNTG	S000407
Bo7g101510.1	564 to 570	MYCCONSENSUSAT	(-)	CANNTG	S000407
Bo7g101510.1	564 to 570	MYCCONSENSUSAT	(+)	CANNTG	S000407
Bo7g101510.1	654 to 660	MYCCONSENSUSAT	(-)	CANNTG	S000407
Bo7g101510.1	654 to 660	MYCCONSENSUSAT	(+)	CANNTG	S000407
Bo7g101510.1	1009 to 1015	MYCCONSENSUSAT	(-)	CANNTG	S000407
Bo7g101510.1	1009 to 1015	MYCCONSENSUSAT	(+)	CANNTG	S000407
Bo7g101510.1	1045 to 1051	MYCCONSENSUSAT	(-)	CANNTG	S000407
Bo7g101510.1	1045 to 1051	MYCCONSENSUSAT	(+)	CANNTG	S000407
Bo7g118020.1	404 to 410	MYCCONSENSUSAT	(-)	CANNTG	S000407
Bo7g118020.1	404 to 410	MYCCONSENSUSAT	(+)	CANNTG	S000407
Bo7g118020.1	518 to 524	MYCCONSENSUSAT	(-)	CANNTG	S000407
Bo7g118020.1	518 to 524	MYCCONSENSUSAT	(+)	CANNTG	S000407
Bo7g118020.1	615 to 621	MYCCONSENSUSAT	(-)	CANNTG	S000407
Bo7g118020.1	615 to 621	MYCCONSENSUSAT	(+)	CANNTG	S000407
Bo7g118020.1	881 to 887	MYCCONSENSUSAT	(-)	CANNTG	S000407
Bo7g118020.1	881 to 887	MYCCONSENSUSAT	(+)	CANNTG	S000407
Bo7g118020.1	891 to 897	MYCCONSENSUSAT	(-)	CANNTG	S000407
Bo7g118020.1	891 to 897	MYCCONSENSUSAT	(+)	CANNTG	S000407
Bo8g011300.1	92 to 98	MYCCONSENSUSAT	(-)	CANNTG	S000407
Bo8g011300.1	92 to 98	MYCCONSENSUSAT	(+)	CANNTG	S000407
Bo8g011300.1	150 to 156	MYCCONSENSUSAT	(-)	CANNTG	S000407
Bo8g011300.1	150 to 156	MYCCONSENSUSAT	(+)	CANNTG	S000407
Bo8g011300.1	617 to 623	MYCCONSENSUSAT	(-)	CANNTG	S000407
Bo8g011300.1	617 to 623	MYCCONSENSUSAT	(+)	CANNTG	S000407
Bo8g011300.1	673 to 679	MYCCONSENSUSAT	(-)	CANNTG	S000407
Bo8g011300.1	673 to 679	MYCCONSENSUSAT	(+)	CANNTG	S000407
Bo8g011300.1	1418 to 1424	MYCCONSENSUSAT	(-)	CANNTG	S000407
Bo8g011300.1	1418 to 1424	MYCCONSENSUSAT	(+)	CANNTG	S000407
Bo8g070380.1	602 to 608	MYCCONSENSUSAT	(-)	CANNTG	S000407
Bo8g070380.1	602 to 608	MYCCONSENSUSAT	(+)	CANNTG	S000407
Bo8g070380.1	602 to 608	MYCCONSENSUSAT	(-)	CANNTG	S000407
Bo8g070380.1	602 to 608	MYCCONSENSUSAT	(+)	CANNTG	S000407
Bo8g070380.1	625 to 631	MYCCONSENSUSAT	(-)	CANNTG	S000407
Bo8g070380.1	625 to 631	MYCCONSENSUSAT	(+)	CANNTG	S000407
Bo8g070380.1	625 to 631	MYCCONSENSUSAT	(-)	CANNTG	S000407
Bo8g070380.1	625 to 631	MYCCONSENSUSAT	(+)	CANNTG	S000407
Bo8g070380.1	953 to 959	MYCCONSENSUSAT	(-)	CANNTG	S000407
Bo8g070380.1	953 to 959	MYCCONSENSUSAT	(+)	CANNTG	S000407
Bo8g070380.1	953 to 959	MYCCONSENSUSAT	(-)	CANNTG	S000407
Bo8g070380.1	953 to 959	MYCCONSENSUSAT	(+)	CANNTG	S000407
Bo8g080650.1	87 to 93	MYCCONSENSUSAT	(-)	CANNTG	S000407
Bo8g080650.1	87 to 93	MYCCONSENSUSAT	(+)	CANNTG	S000407
Bo8g080650.1	977 to 983	MYCCONSENSUSAT	(-)	CANNTG	S000407
Bo8g080650.1	977 to 983	MYCCONSENSUSAT	(+)	CANNTG	S000407
Bo8g080650.1	1019 to 1025	MYCCONSENSUSAT	(-)	CANNTG	S000407
Bo8g080650.1	1019 to 1025	MYCCONSENSUSAT	(+)	CANNTG	S000407
Bo8g087100.1	175 to 181	MYCCONSENSUSAT	(-)	CANNTG	S000407
Bo8g087100.1	175 to 181	MYCCONSENSUSAT	(+)	CANNTG	S000407
Bo8g087100.1	358 to 364	MYCCONSENSUSAT	(-)	CANNTG	S000407
Bo8g087100.1	358 to 364	MYCCONSENSUSAT	(+)	CANNTG	S000407
Bo8g087100.1	371 to 377	MYCCONSENSUSAT	(-)	CANNTG	S000407
Bo8g087100.1	371 to 377	MYCCONSENSUSAT	(+)	CANNTG	S000407
Bo8g087100.1	552 to 558	MYCCONSENSUSAT	(-)	CANNTG	S000407
Bo8g087100.1	552 to 558	MYCCONSENSUSAT	(+)	CANNTG	S000407
Bo8g087100.1	985 to 991	MYCCONSENSUSAT	(-)	CANNTG	S000407
Bo8g087100.1	985 to 991	MYCCONSENSUSAT	(+)	CANNTG	S000407
Bo8g087100.1	1023 to 1029	MYCCONSENSUSAT	(-)	CANNTG	S000407
Bo8g087100.1	1023 to 1029	MYCCONSENSUSAT	(+)	CANNTG	S000407
Bo8g087100.1	1165 to 1171	MYCCONSENSUSAT	(-)	CANNTG	S000407
Bo8g087100.1	1165 to 1171	MYCCONSENSUSAT	(+)	CANNTG	S000407
Bo9g015020.1	135 to 141	MYCCONSENSUSAT	(-)	CANNTG	S000407
Bo9g015020.1	135 to 141	MYCCONSENSUSAT	(+)	CANNTG	S000407
Bo9g015020.1	168 to 174	MYCCONSENSUSAT	(-)	CANNTG	S000407
Bo9g015020.1	168 to 174	MYCCONSENSUSAT	(+)	CANNTG	S000407
Bo9g015020.1	264 to 270	MYCCONSENSUSAT	(-)	CANNTG	S000407
Bo9g015020.1	264 to 270	MYCCONSENSUSAT	(+)	CANNTG	S000407
Bo9g015020.1	326 to 332	MYCCONSENSUSAT	(-)	CANNTG	S000407
Bo9g015020.1	326 to 332	MYCCONSENSUSAT	(+)	CANNTG	S000407
Bo9g015020.1	393 to 399	MYCCONSENSUSAT	(-)	CANNTG	S000407
Bo9g015020.1	393 to 399	MYCCONSENSUSAT	(+)	CANNTG	S000407
Bo9g015020.1	593 to 599	MYCCONSENSUSAT	(-)	CANNTG	S000407
Bo9g015020.1	593 to 599	MYCCONSENSUSAT	(+)	CANNTG	S000407
Bo9g015020.1	845 to 851	MYCCONSENSUSAT	(-)	CANNTG	S000407
Bo9g015020.1	845 to 851	MYCCONSENSUSAT	(+)	CANNTG	S000407
Bo9g015020.1	960 to 966	MYCCONSENSUSAT	(-)	CANNTG	S000407
Bo9g015020.1	960 to 966	MYCCONSENSUSAT	(+)	CANNTG	S000407
Bo9g018990.1	176 to 182	MYCCONSENSUSAT	(-)	CANNTG	S000407
Bo9g018990.1	176 to 182	MYCCONSENSUSAT	(+)	CANNTG	S000407
Bo9g018990.1	210 to 216	MYCCONSENSUSAT	(-)	CANNTG	S000407
Bo9g018990.1	210 to 216	MYCCONSENSUSAT	(+)	CANNTG	S000407
Bo9g018990.1	269 to 275	MYCCONSENSUSAT	(-)	CANNTG	S000407
Bo9g018990.1	269 to 275	MYCCONSENSUSAT	(+)	CANNTG	S000407
Bo9g018990.1	572 to 578	MYCCONSENSUSAT	(-)	CANNTG	S000407
Bo9g018990.1	572 to 578	MYCCONSENSUSAT	(+)	CANNTG	S000407
Bo9g018990.1	615 to 621	MYCCONSENSUSAT	(-)	CANNTG	S000407
Bo9g018990.1	615 to 621	MYCCONSENSUSAT	(+)	CANNTG	S000407
Bo9g018990.1	754 to 760	MYCCONSENSUSAT	(-)	CANNTG	S000407
Bo9g018990.1	754 to 760	MYCCONSENSUSAT	(+)	CANNTG	S000407
Bo9g018990.1	1020 to 1026	MYCCONSENSUSAT	(-)	CANNTG	S000407
Bo9g018990.1	1020 to 1026	MYCCONSENSUSAT	(+)	CANNTG	S000407
Bo9g018990.1	1214 to 1220	MYCCONSENSUSAT	(-)	CANNTG	S000407
Bo9g018990.1	1214 to 1220	MYCCONSENSUSAT	(+)	CANNTG	S000407
Bo9g018990.1	1226 to 1232	MYCCONSENSUSAT	(-)	CANNTG	S000407
Bo9g018990.1	1226 to 1232	MYCCONSENSUSAT	(+)	CANNTG	S000407
Bo9g020280.1	341 to 347	MYCCONSENSUSAT	(-)	CANNTG	S000407
Bo9g020280.1	341 to 347	MYCCONSENSUSAT	(+)	CANNTG	S000407
Bo9g020280.1	443 to 449	MYCCONSENSUSAT	(-)	CANNTG	S000407
Bo9g020280.1	443 to 449	MYCCONSENSUSAT	(+)	CANNTG	S000407
Bo9g020280.1	469 to 475	MYCCONSENSUSAT	(-)	CANNTG	S000407
Bo9g020280.1	469 to 475	MYCCONSENSUSAT	(+)	CANNTG	S000407
Bo9g020280.1	1074 to 1080	MYCCONSENSUSAT	(-)	CANNTG	S000407
Bo9g020280.1	1074 to 1080	MYCCONSENSUSAT	(+)	CANNTG	S000407
Bo9g130630.1	772 to 778	MYCCONSENSUSAT	(-)	CANNTG	S000407
Bo9g130630.1	772 to 778	MYCCONSENSUSAT	(+)	CANNTG	S000407
Bo9g130630.1	1021 to 1027	MYCCONSENSUSAT	(-)	CANNTG	S000407
Bo9g130630.1	1021 to 1027	MYCCONSENSUSAT	(+)	CANNTG	S000407
Bo9g130630.1	1405 to 1411	MYCCONSENSUSAT	(-)	CANNTG	S000407
Bo9g130630.1	1405 to 1411	MYCCONSENSUSAT	(+)	CANNTG	S000407
Bo9g130630.1	1412 to 1418	MYCCONSENSUSAT	(-)	CANNTG	S000407
Bo9g130630.1	1412 to 1418	MYCCONSENSUSAT	(+)	CANNTG	S000407
Bo9g130630.1	1487 to 1493	MYCCONSENSUSAT	(-)	CANNTG	S000407
Bo9g130630.1	1487 to 1493	MYCCONSENSUSAT	(+)	CANNTG	S000407
Bo9g157270.1	142 to 148	MYCCONSENSUSAT	(-)	CANNTG	S000407
Bo9g157270.1	142 to 148	MYCCONSENSUSAT	(+)	CANNTG	S000407
Bo9g157270.1	1321 to 1327	MYCCONSENSUSAT	(-)	CANNTG	S000407
Bo9g157270.1	1321 to 1327	MYCCONSENSUSAT	(+)	CANNTG	S000407
Bo1g005580.1	23 to 28	POLLEN1LELAT52	(+)	AGAAA	S000245
Bo1g005580.1	127 to 132	POLLEN1LELAT52	(+)	AGAAA	S000245
Bo1g005580.1	177 to 182	POLLEN1LELAT52	(+)	AGAAA	S000245
Bo1g005580.1	283 to 288	POLLEN1LELAT52	(-)	AGAAA	S000245
Bo1g005580.1	303 to 308	POLLEN1LELAT52	(-)	AGAAA	S000245
Bo1g005580.1	384 to 389	POLLEN1LELAT52	(-)	AGAAA	S000245
Bo1g005580.1	390 to 395	POLLEN1LELAT52	(-)	AGAAA	S000245
Bo1g005580.1	395 to 400	POLLEN1LELAT52	(-)	AGAAA	S000245
Bo1g005580.1	400 to 405	POLLEN1LELAT52	(-)	AGAAA	S000245
Bo1g005580.1	448 to 453	POLLEN1LELAT52	(-)	AGAAA	S000245
Bo1g005580.1	508 to 513	POLLEN1LELAT52	(+)	AGAAA	S000245
Bo1g091760.1	128 to 133	POLLEN1LELAT52	(-)	AGAAA	S000245
Bo1g091760.1	270 to 275	POLLEN1LELAT52	(+)	AGAAA	S000245
Bo1g091760.1	475 to 480	POLLEN1LELAT52	(+)	AGAAA	S000245
Bo1g091760.1	525 to 530	POLLEN1LELAT52	(+)	AGAAA	S000245
Bo1g091760.1	1415 to 1420	POLLEN1LELAT52	(+)	AGAAA	S000245
Bo1g091760.1	1475 to 1480	POLLEN1LELAT52	(+)	AGAAA	S000245
Bo1g114760.1	6 to 11	POLLEN1LELAT52	(-)	AGAAA	S000245
Bo1g114760.1	26 to 31	POLLEN1LELAT52	(+)	AGAAA	S000245
Bo1g114760.1	54 to 59	POLLEN1LELAT52	(+)	AGAAA	S000245
Bo1g114760.1	351 to 356	POLLEN1LELAT52	(-)	AGAAA	S000245
Bo1g114760.1	512 to 517	POLLEN1LELAT52	(+)	AGAAA	S000245
Bo1g114760.1	772 to 777	POLLEN1LELAT52	(-)	AGAAA	S000245
Bo1g114760.1	841 to 846	POLLEN1LELAT52	(+)	AGAAA	S000245
Bo1g114760.1	860 to 865	POLLEN1LELAT52	(+)	AGAAA	S000245
Bo1g114760.1	910 to 915	POLLEN1LELAT52	(-)	AGAAA	S000245
Bo1g114760.1	916 to 921	POLLEN1LELAT52	(-)	AGAAA	S000245
Bo1g114760.1	1506 to 1511	POLLEN1LELAT52	(-)	AGAAA	S000245
Bo1g147370.1	45 to 50	POLLEN1LELAT52	(-)	AGAAA	S000245
Bo1g147370.1	112 to 117	POLLEN1LELAT52	(-)	AGAAA	S000245
Bo1g147370.1	261 to 266	POLLEN1LELAT52	(+)	AGAAA	S000245
Bo1g147370.1	344 to 349	POLLEN1LELAT52	(+)	AGAAA	S000245
Bo1g147370.1	736 to 741	POLLEN1LELAT52	(-)	AGAAA	S000245
Bo1g147370.1	1175 to 1180	POLLEN1LELAT52	(+)	AGAAA	S000245
Bo1g147370.1	1206 to 1211	POLLEN1LELAT52	(+)	AGAAA	S000245
Bo1g147370.1	1458 to 1463	POLLEN1LELAT52	(+)	AGAAA	S000245
Bo3g029820.1	115 to 120	POLLEN1LELAT52	(+)	AGAAA	S000245
Bo3g029820.1	186 to 191	POLLEN1LELAT52	(-)	AGAAA	S000245
Bo3g029820.1	445 to 450	POLLEN1LELAT52	(-)	AGAAA	S000245
Bo3g029820.1	503 to 508	POLLEN1LELAT52	(-)	AGAAA	S000245
Bo3g029820.1	638 to 643	POLLEN1LELAT52	(+)	AGAAA	S000245
Bo3g029820.1	902 to 907	POLLEN1LELAT52	(+)	AGAAA	S000245
Bo3g029820.1	956 to 961	POLLEN1LELAT52	(-)	AGAAA	S000245
Bo3g029820.1	1024 to 1029	POLLEN1LELAT52	(-)	AGAAA	S000245
Bo3g029820.1	1128 to 1133	POLLEN1LELAT52	(+)	AGAAA	S000245
Bo3g029820.1	1171 to 1176	POLLEN1LELAT52	(+)	AGAAA	S000245
Bo3g029820.1	1417 to 1422	POLLEN1LELAT52	(+)	AGAAA	S000245
Bo3g071710.1	454 to 459	POLLEN1LELAT52	(+)	AGAAA	S000245
Bo3g071710.1	583 to 588	POLLEN1LELAT52	(-)	AGAAA	S000245
Bo3g071710.1	624 to 629	POLLEN1LELAT52	(+)	AGAAA	S000245
Bo3g071710.1	738 to 743	POLLEN1LELAT52	(-)	AGAAA	S000245
Bo3g071710.1	782 to 787	POLLEN1LELAT52	(-)	AGAAA	S000245
Bo3g071710.1	1225 to 1230	POLLEN1LELAT52	(+)	AGAAA	S000245
Bo3g071710.1	1394 to 1399	POLLEN1LELAT52	(+)	AGAAA	S000245
Bo3g101050.1	296 to 301	POLLEN1LELAT52	(-)	AGAAA	S000245
Bo3g101050.1	326 to 331	POLLEN1LELAT52	(-)	AGAAA	S000245
Bo3g101050.1	436 to 441	POLLEN1LELAT52	(-)	AGAAA	S000245
Bo3g101050.1	501 to 506	POLLEN1LELAT52	(-)	AGAAA	S000245
Bo3g101050.1	637 to 642	POLLEN1LELAT52	(-)	AGAAA	S000245
Bo3g101050.1	758 to 763	POLLEN1LELAT52	(+)	AGAAA	S000245
Bo3g101050.1	785 to 790	POLLEN1LELAT52	(+)	AGAAA	S000245
Bo3g101050.1	1379 to 1384	POLLEN1LELAT52	(-)	AGAAA	S000245
Bo3g135910.1	46 to 51	POLLEN1LELAT52	(-)	AGAAA	S000245
Bo3g135910.1	63 to 68	POLLEN1LELAT52	(-)	AGAAA	S000245
Bo3g135910.1	159 to 164	POLLEN1LELAT52	(-)	AGAAA	S000245
Bo3g135910.1	268 to 273	POLLEN1LELAT52	(+)	AGAAA	S000245
Bo3g135910.1	287 to 292	POLLEN1LELAT52	(-)	AGAAA	S000245
Bo3g135910.1	390 to 395	POLLEN1LELAT52	(-)	AGAAA	S000245
Bo3g135910.1	444 to 449	POLLEN1LELAT52	(-)	AGAAA	S000245
Bo3g135910.1	863 to 868	POLLEN1LELAT52	(-)	AGAAA	S000245
Bo3g135910.1	1040 to 1045	POLLEN1LELAT52	(-)	AGAAA	S000245
Bo3g135910.1	1497 to 1502	POLLEN1LELAT52	(-)	AGAAA	S000245
Bo3g141280.1	189 to 194	POLLEN1LELAT52	(-)	AGAAA	S000245
Bo3g141280.1	446 to 451	POLLEN1LELAT52	(-)	AGAAA	S000245
Bo3g141280.1	619 to 624	POLLEN1LELAT52	(-)	AGAAA	S000245
Bo3g141280.1	724 to 729	POLLEN1LELAT52	(-)	AGAAA	S000245
Bo3g141280.1	860 to 865	POLLEN1LELAT52	(-)	AGAAA	S000245
Bo3g141280.1	1108 to 1113	POLLEN1LELAT52	(-)	AGAAA	S000245
Bo3g141280.1	1196 to 1201	POLLEN1LELAT52	(+)	AGAAA	S000245
Bo3g141280.1	1230 to 1235	POLLEN1LELAT52	(-)	AGAAA	S000245
Bo3g141280.1	1234 to 1239	POLLEN1LELAT52	(-)	AGAAA	S000245
Bo3g141280.1	1304 to 1309	POLLEN1LELAT52	(-)	AGAAA	S000245
Bo3g141280.1	1308 to 1313	POLLEN1LELAT52	(-)	AGAAA	S000245
Bo3g141280.1	1329 to 1334	POLLEN1LELAT52	(-)	AGAAA	S000245
Bo3g141280.1	1456 to 1461	POLLEN1LELAT52	(-)	AGAAA	S000245
Bo3g142960.1	612 to 617	POLLEN1LELAT52	(+)	AGAAA	S000245
Bo3g142960.1	746 to 751	POLLEN1LELAT52	(+)	AGAAA	S000245
Bo3g142960.1	862 to 867	POLLEN1LELAT52	(-)	AGAAA	S000245
Bo3g142960.1	977 to 982	POLLEN1LELAT52	(+)	AGAAA	S000245
Bo3g142960.1	1187 to 1192	POLLEN1LELAT52	(-)	AGAAA	S000245
Bo3g142960.1	1251 to 1256	POLLEN1LELAT52	(-)	AGAAA	S000245
Bo3g142960.1	1288 to 1293	POLLEN1LELAT52	(-)	AGAAA	S000245
Bo3g142960.1	1332 to 1337	POLLEN1LELAT52	(-)	AGAAA	S000245
Bo3g142960.1	1358 to 1363	POLLEN1LELAT52	(-)	AGAAA	S000245
Bo3g142960.1	1387 to 1392	POLLEN1LELAT52	(-)	AGAAA	S000245
Bo3g142960.1	1418 to 1423	POLLEN1LELAT52	(-)	AGAAA	S000245
Bo3g142960.1	1457 to 1462	POLLEN1LELAT52	(-)	AGAAA	S000245
Bo3g144000.1	280 to 285	POLLEN1LELAT52	(+)	AGAAA	S000245
Bo3g144000.1	490 to 495	POLLEN1LELAT52	(+)	AGAAA	S000245
Bo3g144000.1	948 to 953	POLLEN1LELAT52	(+)	AGAAA	S000245
Bo3g144000.1	1109 to 1114	POLLEN1LELAT52	(+)	AGAAA	S000245
Bo3g144000.1	1125 to 1130	POLLEN1LELAT52	(+)	AGAAA	S000245
Bo3g144000.1	1202 to 1207	POLLEN1LELAT52	(+)	AGAAA	S000245
Bo3g144000.1	1207 to 1212	POLLEN1LELAT52	(+)	AGAAA	S000245
Bo3g144000.1	1214 to 1219	POLLEN1LELAT52	(-)	AGAAA	S000245
Bo3g144000.1	1271 to 1276	POLLEN1LELAT52	(+)	AGAAA	S000245
Bo3g144000.1	1290 to 1295	POLLEN1LELAT52	(+)	AGAAA	S000245
Bo3g144000.1	1305 to 1310	POLLEN1LELAT52	(-)	AGAAA	S000245
Bo3g144000.1	1310 to 1315	POLLEN1LELAT52	(-)	AGAAA	S000245
Bo3g144000.1	1314 to 1319	POLLEN1LELAT52	(-)	AGAAA	S000245
Bo3g144000.1	1359 to 1364	POLLEN1LELAT52	(+)	AGAAA	S000245
Bo3g144000.1	1389 to 1394	POLLEN1LELAT52	(-)	AGAAA	S000245
Bo3g144000.1	1420 to 1425	POLLEN1LELAT52	(-)	AGAAA	S000245
Bo3g144000.1	1505 to 1510	POLLEN1LELAT52	(+)	AGAAA	S000245
Bo4g125390.1	250 to 255	POLLEN1LELAT52	(+)	AGAAA	S000245
Bo4g125390.1	361 to 366	POLLEN1LELAT52	(-)	AGAAA	S000245
Bo4g125390.1	478 to 483	POLLEN1LELAT52	(-)	AGAAA	S000245
Bo4g125390.1	1153 to 1158	POLLEN1LELAT52	(-)	AGAAA	S000245
Bo4g125390.1	1509 to 1514	POLLEN1LELAT52	(-)	AGAAA	S000245
Bo4g139680.1	4 to 9	POLLEN1LELAT52	(-)	AGAAA	S000245
Bo4g139680.1	9 to 14	POLLEN1LELAT52	(-)	AGAAA	S000245
Bo4g139680.1	383 to 388	POLLEN1LELAT52	(+)	AGAAA	S000245
Bo4g139680.1	451 to 456	POLLEN1LELAT52	(+)	AGAAA	S000245
Bo4g139680.1	480 to 485	POLLEN1LELAT52	(+)	AGAAA	S000245
Bo4g139680.1	508 to 513	POLLEN1LELAT52	(+)	AGAAA	S000245
Bo4g139680.1	528 to 533	POLLEN1LELAT52	(+)	AGAAA	S000245
Bo4g139680.1	676 to 681	POLLEN1LELAT52	(+)	AGAAA	S000245
Bo4g139680.1	987 to 992	POLLEN1LELAT52	(+)	AGAAA	S000245
Bo4g139680.1	1087 to 1092	POLLEN1LELAT52	(+)	AGAAA	S000245
Bo4g182450.1	89 to 94	POLLEN1LELAT52	(+)	AGAAA	S000245
Bo4g182450.1	239 to 244	POLLEN1LELAT52	(+)	AGAAA	S000245
Bo4g182450.1	672 to 677	POLLEN1LELAT52	(-)	AGAAA	S000245
Bo4g182450.1	1294 to 1299	POLLEN1LELAT52	(-)	AGAAA	S000245
Bo4g182450.1	1476 to 1481	POLLEN1LELAT52	(+)	AGAAA	S000245
Bo4g185810.1	8 to 13	POLLEN1LELAT52	(+)	AGAAA	S000245
Bo4g185810.1	130 to 135	POLLEN1LELAT52	(+)	AGAAA	S000245
Bo4g185810.1	234 to 239	POLLEN1LELAT52	(-)	AGAAA	S000245
Bo4g185810.1	327 to 332	POLLEN1LELAT52	(-)	AGAAA	S000245
Bo4g185810.1	379 to 384	POLLEN1LELAT52	(+)	AGAAA	S000245
Bo4g185810.1	424 to 429	POLLEN1LELAT52	(+)	AGAAA	S000245
Bo4g185810.1	465 to 470	POLLEN1LELAT52	(-)	AGAAA	S000245
Bo4g185810.1	486 to 491	POLLEN1LELAT52	(-)	AGAAA	S000245
Bo4g185810.1	495 to 500	POLLEN1LELAT52	(+)	AGAAA	S000245
Bo4g185810.1	526 to 531	POLLEN1LELAT52	(+)	AGAAA	S000245
Bo4g185810.1	810 to 815	POLLEN1LELAT52	(+)	AGAAA	S000245
Bo4g185810.1	961 to 966	POLLEN1LELAT52	(-)	AGAAA	S000245
Bo4g185810.1	990 to 995	POLLEN1LELAT52	(-)	AGAAA	S000245
Bo5g012020.1	399 to 404	POLLEN1LELAT52	(-)	AGAAA	S000245
Bo5g012020.1	436 to 441	POLLEN1LELAT52	(-)	AGAAA	S000245
Bo5g012020.1	509 to 514	POLLEN1LELAT52	(-)	AGAAA	S000245
Bo5g012020.1	563 to 568	POLLEN1LELAT52	(+)	AGAAA	S000245
Bo5g012020.1	601 to 606	POLLEN1LELAT52	(-)	AGAAA	S000245
Bo5g012020.1	779 to 784	POLLEN1LELAT52	(+)	AGAAA	S000245
Bo5g012020.1	921 to 926	POLLEN1LELAT52	(+)	AGAAA	S000245
Bo5g012020.1	984 to 989	POLLEN1LELAT52	(+)	AGAAA	S000245
Bo5g012020.1	1375 to 1380	POLLEN1LELAT52	(+)	AGAAA	S000245
Bo5g012020.1	1454 to 1459	POLLEN1LELAT52	(-)	AGAAA	S000245
Bo5g052370.1	141 to 146	POLLEN1LELAT52	(+)	AGAAA	S000245
Bo5g052370.1	344 to 349	POLLEN1LELAT52	(+)	AGAAA	S000245
Bo5g052370.1	377 to 382	POLLEN1LELAT52	(+)	AGAAA	S000245
Bo5g052370.1	397 to 402	POLLEN1LELAT52	(+)	AGAAA	S000245
Bo5g052370.1	575 to 580	POLLEN1LELAT52	(-)	AGAAA	S000245
Bo5g052370.1	615 to 620	POLLEN1LELAT52	(+)	AGAAA	S000245
Bo5g052370.1	643 to 648	POLLEN1LELAT52	(-)	AGAAA	S000245
Bo5g052370.1	725 to 730	POLLEN1LELAT52	(+)	AGAAA	S000245
Bo5g052370.1	769 to 774	POLLEN1LELAT52	(-)	AGAAA	S000245
Bo5g052370.1	875 to 880	POLLEN1LELAT52	(-)	AGAAA	S000245
Bo5g052370.1	1027 to 1032	POLLEN1LELAT52	(+)	AGAAA	S000245
Bo5g052370.1	1039 to 1044	POLLEN1LELAT52	(+)	AGAAA	S000245
Bo5g052370.1	1057 to 1062	POLLEN1LELAT52	(+)	AGAAA	S000245
Bo5g052370.1	1196 to 1201	POLLEN1LELAT52	(-)	AGAAA	S000245
Bo5g052370.1	1241 to 1246	POLLEN1LELAT52	(-)	AGAAA	S000245
Bo5g052370.1	1421 to 1426	POLLEN1LELAT52	(-)	AGAAA	S000245
Bo5g058680.1	499 to 504	POLLEN1LELAT52	(-)	AGAAA	S000245
Bo5g058680.1	551 to 556	POLLEN1LELAT52	(-)	AGAAA	S000245
Bo5g058680.1	569 to 574	POLLEN1LELAT52	(-)	AGAAA	S000245
Bo5g058680.1	604 to 609	POLLEN1LELAT52	(-)	AGAAA	S000245
Bo5g058680.1	856 to 861	POLLEN1LELAT52	(+)	AGAAA	S000245
Bo5g058680.1	874 to 879	POLLEN1LELAT52	(+)	AGAAA	S000245
Bo5g058680.1	1333 to 1338	POLLEN1LELAT52	(-)	AGAAA	S000245
Bo5g058680.1	1348 to 1353	POLLEN1LELAT52	(+)	AGAAA	S000245
Bo5g058680.1	1407 to 1412	POLLEN1LELAT52	(+)	AGAAA	S000245
Bo5g058680.1	1428 to 1433	POLLEN1LELAT52	(-)	AGAAA	S000245
Bo5g115230.1	14 to 19	POLLEN1LELAT52	(+)	AGAAA	S000245
Bo5g115230.1	20 to 25	POLLEN1LELAT52	(+)	AGAAA	S000245
Bo5g115230.1	257 to 262	POLLEN1LELAT52	(-)	AGAAA	S000245
Bo5g115230.1	383 to 388	POLLEN1LELAT52	(-)	AGAAA	S000245
Bo5g115230.1	585 to 590	POLLEN1LELAT52	(-)	AGAAA	S000245
Bo5g115230.1	647 to 652	POLLEN1LELAT52	(+)	AGAAA	S000245
Bo5g115230.1	1254 to 1259	POLLEN1LELAT52	(-)	AGAAA	S000245
Bo5g115230.1	1491 to 1496	POLLEN1LELAT52	(-)	AGAAA	S000245
Bo5g115230.1	1499 to 1504	POLLEN1LELAT52	(-)	AGAAA	S000245
Bo5g117170.1	494 to 499	POLLEN1LELAT52	(-)	AGAAA	S000245
Bo5g117170.1	843 to 848	POLLEN1LELAT52	(-)	AGAAA	S000245
Bo5g141600.1	251 to 256	POLLEN1LELAT52	(-)	AGAAA	S000245
Bo5g141600.1	516 to 521	POLLEN1LELAT52	(-)	AGAAA	S000245
Bo5g141600.1	715 to 720	POLLEN1LELAT52	(+)	AGAAA	S000245
Bo5g141600.1	827 to 832	POLLEN1LELAT52	(+)	AGAAA	S000245
Bo5g141600.1	1114 to 1119	POLLEN1LELAT52	(+)	AGAAA	S000245
Bo5g141600.1	1373 to 1378	POLLEN1LELAT52	(-)	AGAAA	S000245
Bo6g112660.1	348 to 353	POLLEN1LELAT52	(+)	AGAAA	S000245
Bo6g112660.1	440 to 445	POLLEN1LELAT52	(+)	AGAAA	S000245
Bo6g112660.1	449 to 454	POLLEN1LELAT52	(-)	AGAAA	S000245
Bo6g112660.1	497 to 502	POLLEN1LELAT52	(+)	AGAAA	S000245
Bo6g112660.1	509 to 514	POLLEN1LELAT52	(+)	AGAAA	S000245
Bo6g112660.1	536 to 541	POLLEN1LELAT52	(+)	AGAAA	S000245
Bo6g112660.1	831 to 836	POLLEN1LELAT52	(+)	AGAAA	S000245
Bo6g112660.1	890 to 895	POLLEN1LELAT52	(+)	AGAAA	S000245
Bo6g112660.1	1041 to 1046	POLLEN1LELAT52	(-)	AGAAA	S000245
Bo6g112660.1	1051 to 1056	POLLEN1LELAT52	(+)	AGAAA	S000245
Bo6g112660.1	1117 to 1122	POLLEN1LELAT52	(-)	AGAAA	S000245
Bo6g112660.1	1221 to 1226	POLLEN1LELAT52	(-)	AGAAA	S000245
Bo6g112660.1	1225 to 1230	POLLEN1LELAT52	(-)	AGAAA	S000245
Bo7g061370.1	21 to 26	POLLEN1LELAT52	(-)	AGAAA	S000245
Bo7g061370.1	98 to 103	POLLEN1LELAT52	(-)	AGAAA	S000245
Bo7g061370.1	359 to 364	POLLEN1LELAT52	(+)	AGAAA	S000245
Bo7g061370.1	368 to 373	POLLEN1LELAT52	(+)	AGAAA	S000245
Bo7g061370.1	864 to 869	POLLEN1LELAT52	(-)	AGAAA	S000245
Bo7g061370.1	909 to 914	POLLEN1LELAT52	(-)	AGAAA	S000245
Bo7g061370.1	1208 to 1213	POLLEN1LELAT52	(-)	AGAAA	S000245
Bo7g061370.1	1376 to 1381	POLLEN1LELAT52	(-)	AGAAA	S000245
Bo7g061370.1	1383 to 1388	POLLEN1LELAT52	(-)	AGAAA	S000245
Bo7g061370.1	1444 to 1449	POLLEN1LELAT52	(-)	AGAAA	S000245
Bo7g063700.1	96 to 101	POLLEN1LELAT52	(+)	AGAAA	S000245
Bo7g063700.1	708 to 713	POLLEN1LELAT52	(-)	AGAAA	S000245
Bo7g063700.1	844 to 849	POLLEN1LELAT52	(+)	AGAAA	S000245
Bo7g063700.1	938 to 943	POLLEN1LELAT52	(+)	AGAAA	S000245
Bo7g063700.1	1052 to 1057	POLLEN1LELAT52	(-)	AGAAA	S000245
Bo7g063700.1	1060 to 1065	POLLEN1LELAT52	(-)	AGAAA	S000245
Bo7g063700.1	1184 to 1189	POLLEN1LELAT52	(+)	AGAAA	S000245
Bo7g098800.1	5 to 10	POLLEN1LELAT52	(-)	AGAAA	S000245
Bo7g098800.1	23 to 28	POLLEN1LELAT52	(-)	AGAAA	S000245
Bo7g098800.1	88 to 93	POLLEN1LELAT52	(-)	AGAAA	S000245
Bo7g098800.1	134 to 139	POLLEN1LELAT52	(-)	AGAAA	S000245
Bo7g098800.1	171 to 176	POLLEN1LELAT52	(-)	AGAAA	S000245
Bo7g098800.1	181 to 186	POLLEN1LELAT52	(-)	AGAAA	S000245
Bo7g098800.1	262 to 267	POLLEN1LELAT52	(-)	AGAAA	S000245
Bo7g098800.1	344 to 349	POLLEN1LELAT52	(+)	AGAAA	S000245
Bo7g098800.1	399 to 404	POLLEN1LELAT52	(-)	AGAAA	S000245
Bo7g098800.1	424 to 429	POLLEN1LELAT52	(-)	AGAAA	S000245
Bo7g098800.1	498 to 503	POLLEN1LELAT52	(-)	AGAAA	S000245
Bo7g098800.1	528 to 533	POLLEN1LELAT52	(+)	AGAAA	S000245
Bo7g098800.1	538 to 543	POLLEN1LELAT52	(-)	AGAAA	S000245
Bo7g098800.1	601 to 606	POLLEN1LELAT52	(+)	AGAAA	S000245
Bo7g098800.1	614 to 619	POLLEN1LELAT52	(+)	AGAAA	S000245
Bo7g098800.1	637 to 642	POLLEN1LELAT52	(+)	AGAAA	S000245
Bo7g098800.1	655 to 660	POLLEN1LELAT52	(+)	AGAAA	S000245
Bo7g098800.1	674 to 679	POLLEN1LELAT52	(+)	AGAAA	S000245
Bo7g098800.1	799 to 804	POLLEN1LELAT52	(-)	AGAAA	S000245
Bo7g101510.1	45 to 50	POLLEN1LELAT52	(+)	AGAAA	S000245
Bo7g101510.1	130 to 135	POLLEN1LELAT52	(-)	AGAAA	S000245
Bo7g101510.1	346 to 351	POLLEN1LELAT52	(+)	AGAAA	S000245
Bo7g101510.1	686 to 691	POLLEN1LELAT52	(+)	AGAAA	S000245
Bo7g101510.1	693 to 698	POLLEN1LELAT52	(+)	AGAAA	S000245
Bo7g101510.1	803 to 808	POLLEN1LELAT52	(+)	AGAAA	S000245
Bo7g101510.1	924 to 929	POLLEN1LELAT52	(-)	AGAAA	S000245
Bo7g101510.1	979 to 984	POLLEN1LELAT52	(+)	AGAAA	S000245
Bo7g101510.1	1332 to 1337	POLLEN1LELAT52	(-)	AGAAA	S000245
Bo7g101510.1	1363 to 1368	POLLEN1LELAT52	(-)	AGAAA	S000245
Bo7g101510.1	1451 to 1456	POLLEN1LELAT52	(-)	AGAAA	S000245
Bo7g118020.1	28 to 33	POLLEN1LELAT52	(+)	AGAAA	S000245
Bo7g118020.1	51 to 56	POLLEN1LELAT52	(+)	AGAAA	S000245
Bo7g118020.1	73 to 78	POLLEN1LELAT52	(+)	AGAAA	S000245
Bo7g118020.1	106 to 111	POLLEN1LELAT52	(+)	AGAAA	S000245
Bo7g118020.1	110 to 115	POLLEN1LELAT52	(+)	AGAAA	S000245
Bo7g118020.1	116 to 121	POLLEN1LELAT52	(+)	AGAAA	S000245
Bo7g118020.1	147 to 152	POLLEN1LELAT52	(+)	AGAAA	S000245
Bo7g118020.1	255 to 260	POLLEN1LELAT52	(-)	AGAAA	S000245
Bo7g118020.1	319 to 324	POLLEN1LELAT52	(-)	AGAAA	S000245
Bo7g118020.1	541 to 546	POLLEN1LELAT52	(+)	AGAAA	S000245
Bo7g118020.1	565 to 570	POLLEN1LELAT52	(-)	AGAAA	S000245
Bo7g118020.1	582 to 587	POLLEN1LELAT52	(+)	AGAAA	S000245
Bo7g118020.1	587 to 592	POLLEN1LELAT52	(+)	AGAAA	S000245
Bo7g118020.1	663 to 668	POLLEN1LELAT52	(-)	AGAAA	S000245
Bo7g118020.1	738 to 743	POLLEN1LELAT52	(-)	AGAAA	S000245
Bo7g118020.1	990 to 995	POLLEN1LELAT52	(+)	AGAAA	S000245
Bo8g011300.1	601 to 606	POLLEN1LELAT52	(-)	AGAAA	S000245
Bo8g011300.1	826 to 831	POLLEN1LELAT52	(+)	AGAAA	S000245
Bo8g011300.1	1168 to 1173	POLLEN1LELAT52	(-)	AGAAA	S000245
Bo8g011300.1	1483 to 1488	POLLEN1LELAT52	(+)	AGAAA	S000245
Bo8g011300.1	1506 to 1511	POLLEN1LELAT52	(+)	AGAAA	S000245
Bo8g070380.1	263 to 268	POLLEN1LELAT52	(+)	AGAAA	S000245
Bo8g070380.1	263 to 268	POLLEN1LELAT52	(+)	AGAAA	S000245
Bo8g070380.1	1039 to 1044	POLLEN1LELAT52	(-)	AGAAA	S000245
Bo8g070380.1	1039 to 1044	POLLEN1LELAT52	(-)	AGAAA	S000245
Bo8g070380.1	1226 to 1231	POLLEN1LELAT52	(+)	AGAAA	S000245
Bo8g070380.1	1226 to 1231	POLLEN1LELAT52	(+)	AGAAA	S000245
Bo8g080650.1	105 to 110	POLLEN1LELAT52	(+)	AGAAA	S000245
Bo8g080650.1	163 to 168	POLLEN1LELAT52	(-)	AGAAA	S000245
Bo8g080650.1	279 to 284	POLLEN1LELAT52	(+)	AGAAA	S000245
Bo8g080650.1	306 to 311	POLLEN1LELAT52	(-)	AGAAA	S000245
Bo8g080650.1	564 to 569	POLLEN1LELAT52	(+)	AGAAA	S000245
Bo8g080650.1	660 to 665	POLLEN1LELAT52	(+)	AGAAA	S000245
Bo8g080650.1	665 to 670	POLLEN1LELAT52	(+)	AGAAA	S000245
Bo8g080650.1	775 to 780	POLLEN1LELAT52	(+)	AGAAA	S000245
Bo8g080650.1	1249 to 1254	POLLEN1LELAT52	(-)	AGAAA	S000245
Bo8g087100.1	331 to 336	POLLEN1LELAT52	(-)	AGAAA	S000245
Bo8g087100.1	519 to 524	POLLEN1LELAT52	(+)	AGAAA	S000245
Bo8g087100.1	709 to 714	POLLEN1LELAT52	(-)	AGAAA	S000245
Bo8g087100.1	764 to 769	POLLEN1LELAT52	(-)	AGAAA	S000245
Bo8g087100.1	877 to 882	POLLEN1LELAT52	(+)	AGAAA	S000245
Bo8g087100.1	904 to 909	POLLEN1LELAT52	(+)	AGAAA	S000245
Bo8g087100.1	920 to 925	POLLEN1LELAT52	(+)	AGAAA	S000245
Bo8g087100.1	1344 to 1349	POLLEN1LELAT52	(+)	AGAAA	S000245
Bo8g087100.1	1348 to 1353	POLLEN1LELAT52	(+)	AGAAA	S000245
Bo8g087100.1	1483 to 1488	POLLEN1LELAT52	(-)	AGAAA	S000245
Bo9g015020.1	281 to 286	POLLEN1LELAT52	(-)	AGAAA	S000245
Bo9g015020.1	537 to 542	POLLEN1LELAT52	(-)	AGAAA	S000245
Bo9g015020.1	650 to 655	POLLEN1LELAT52	(-)	AGAAA	S000245
Bo9g015020.1	796 to 801	POLLEN1LELAT52	(+)	AGAAA	S000245
Bo9g015020.1	816 to 821	POLLEN1LELAT52	(-)	AGAAA	S000245
Bo9g015020.1	870 to 875	POLLEN1LELAT52	(-)	AGAAA	S000245
Bo9g015020.1	879 to 884	POLLEN1LELAT52	(-)	AGAAA	S000245
Bo9g015020.1	1051 to 1056	POLLEN1LELAT52	(-)	AGAAA	S000245
Bo9g015020.1	1082 to 1087	POLLEN1LELAT52	(-)	AGAAA	S000245
Bo9g015020.1	1292 to 1297	POLLEN1LELAT52	(+)	AGAAA	S000245
Bo9g015020.1	1410 to 1415	POLLEN1LELAT52	(+)	AGAAA	S000245
Bo9g015020.1	1469 to 1474	POLLEN1LELAT52	(-)	AGAAA	S000245
Bo9g018990.1	351 to 356	POLLEN1LELAT52	(+)	AGAAA	S000245
Bo9g018990.1	367 to 372	POLLEN1LELAT52	(+)	AGAAA	S000245
Bo9g018990.1	445 to 450	POLLEN1LELAT52	(+)	AGAAA	S000245
Bo9g018990.1	580 to 585	POLLEN1LELAT52	(-)	AGAAA	S000245
Bo9g018990.1	691 to 696	POLLEN1LELAT52	(-)	AGAAA	S000245
Bo9g018990.1	888 to 893	POLLEN1LELAT52	(-)	AGAAA	S000245
Bo9g018990.1	1259 to 1264	POLLEN1LELAT52	(+)	AGAAA	S000245
Bo9g018990.1	1264 to 1269	POLLEN1LELAT52	(+)	AGAAA	S000245
Bo9g018990.1	1301 to 1306	POLLEN1LELAT52	(+)	AGAAA	S000245
Bo9g018990.1	1331 to 1336	POLLEN1LELAT52	(+)	AGAAA	S000245
Bo9g018990.1	1387 to 1392	POLLEN1LELAT52	(-)	AGAAA	S000245
Bo9g018990.1	1442 to 1447	POLLEN1LELAT52	(-)	AGAAA	S000245
Bo9g020280.1	159 to 164	POLLEN1LELAT52	(+)	AGAAA	S000245
Bo9g020280.1	294 to 299	POLLEN1LELAT52	(-)	AGAAA	S000245
Bo9g020280.1	298 to 303	POLLEN1LELAT52	(-)	AGAAA	S000245
Bo9g020280.1	347 to 352	POLLEN1LELAT52	(-)	AGAAA	S000245
Bo9g020280.1	380 to 385	POLLEN1LELAT52	(-)	AGAAA	S000245
Bo9g020280.1	422 to 427	POLLEN1LELAT52	(-)	AGAAA	S000245
Bo9g020280.1	613 to 618	POLLEN1LELAT52	(-)	AGAAA	S000245
Bo9g020280.1	648 to 653	POLLEN1LELAT52	(+)	AGAAA	S000245
Bo9g020280.1	800 to 805	POLLEN1LELAT52	(+)	AGAAA	S000245
Bo9g020280.1	1054 to 1059	POLLEN1LELAT52	(-)	AGAAA	S000245
Bo9g020280.1	1166 to 1171	POLLEN1LELAT52	(-)	AGAAA	S000245
Bo9g020280.1	1185 to 1190	POLLEN1LELAT52	(-)	AGAAA	S000245
Bo9g020280.1	1408 to 1413	POLLEN1LELAT52	(-)	AGAAA	S000245
Bo9g130630.1	346 to 351	POLLEN1LELAT52	(+)	AGAAA	S000245
Bo9g130630.1	372 to 377	POLLEN1LELAT52	(-)	AGAAA	S000245
Bo9g130630.1	438 to 443	POLLEN1LELAT52	(-)	AGAAA	S000245
Bo9g130630.1	516 to 521	POLLEN1LELAT52	(+)	AGAAA	S000245
Bo9g130630.1	534 to 539	POLLEN1LELAT52	(-)	AGAAA	S000245
Bo9g130630.1	562 to 567	POLLEN1LELAT52	(-)	AGAAA	S000245
Bo9g130630.1	641 to 646	POLLEN1LELAT52	(+)	AGAAA	S000245
Bo9g130630.1	1316 to 1321	POLLEN1LELAT52	(-)	AGAAA	S000245
Bo9g130630.1	1377 to 1382	POLLEN1LELAT52	(+)	AGAAA	S000245
Bo9g130630.1	1506 to 1511	POLLEN1LELAT52	(+)	AGAAA	S000245
Bo9g130630.1	1515 to 1520	POLLEN1LELAT52	(-)	AGAAA	S000245
Bo9g157270.1	307 to 312	POLLEN1LELAT52	(+)	AGAAA	S000245
Bo9g157270.1	434 to 439	POLLEN1LELAT52	(+)	AGAAA	S000245
Bo9g157270.1	718 to 723	POLLEN1LELAT52	(+)	AGAAA	S000245
Bo9g157270.1	883 to 888	POLLEN1LELAT52	(+)	AGAAA	S000245
Bo9g157270.1	1045 to 1050	POLLEN1LELAT52	(-)	AGAAA	S000245
Bo9g157270.1	1124 to 1129	POLLEN1LELAT52	(+)	AGAAA	S000245
Bo9g157270.1	1215 to 1220	POLLEN1LELAT52	(+)	AGAAA	S000245
Bo9g157270.1	1247 to 1252	POLLEN1LELAT52	(-)	AGAAA	S000245
Bo9g157270.1	1360 to 1365	POLLEN1LELAT52	(+)	AGAAA	S000245
Bo9g157270.1	1429 to 1434	POLLEN1LELAT52	(-)	AGAAA	S000245
Bo9g157270.1	1469 to 1474	POLLEN1LELAT52	(+)	AGAAA	S000245
Bo9g157270.1	1491 to 1496	POLLEN1LELAT52	(-)	AGAAA	S000245
Bo1g005580.1	66 to 71	WBOXATNPR1	(-)	TTGAC	S000390
Bo1g005580.1	162 to 167	WBOXATNPR1	(+)	TTGAC	S000390
Bo1g005580.1	215 to 220	WBOXATNPR1	(+)	TTGAC	S000390
Bo1g005580.1	643 to 648	WBOXATNPR1	(+)	TTGAC	S000390
Bo1g005580.1	751 to 756	WBOXATNPR1	(+)	TTGAC	S000390
Bo1g005580.1	877 to 882	WBOXATNPR1	(+)	TTGAC	S000390
Bo1g005580.1	884 to 889	WBOXATNPR1	(+)	TTGAC	S000390
Bo1g005580.1	903 to 908	WBOXATNPR1	(+)	TTGAC	S000390
Bo1g091760.1	39 to 44	WBOXATNPR1	(+)	TTGAC	S000390
Bo1g091760.1	419 to 424	WBOXATNPR1	(-)	TTGAC	S000390
Bo1g091760.1	1356 to 1361	WBOXATNPR1	(+)	TTGAC	S000390
Bo1g114760.1	34 to 39	WBOXATNPR1	(-)	TTGAC	S000390
Bo1g114760.1	65 to 70	WBOXATNPR1	(-)	TTGAC	S000390
Bo1g114760.1	208 to 213	WBOXATNPR1	(+)	TTGAC	S000390
Bo1g147370.1	1020 to 1025	WBOXATNPR1	(-)	TTGAC	S000390
Bo1g147370.1	1060 to 1065	WBOXATNPR1	(-)	TTGAC	S000390
Bo1g147370.1	1201 to 1206	WBOXATNPR1	(-)	TTGAC	S000390
Bo3g029820.1	50 to 55	WBOXATNPR1	(-)	TTGAC	S000390
Bo3g029820.1	570 to 575	WBOXATNPR1	(-)	TTGAC	S000390
Bo3g029820.1	1062 to 1067	WBOXATNPR1	(-)	TTGAC	S000390
Bo3g029820.1	1140 to 1145	WBOXATNPR1	(-)	TTGAC	S000390
Bo3g029820.1	1284 to 1289	WBOXATNPR1	(+)	TTGAC	S000390
Bo3g071710.1	51 to 56	WBOXATNPR1	(-)	TTGAC	S000390
Bo3g071710.1	694 to 699	WBOXATNPR1	(+)	TTGAC	S000390
Bo3g071710.1	1027 to 1032	WBOXATNPR1	(+)	TTGAC	S000390
Bo3g071710.1	1136 to 1141	WBOXATNPR1	(-)	TTGAC	S000390
Bo3g071710.1	1181 to 1186	WBOXATNPR1	(+)	TTGAC	S000390
Bo3g071710.1	1209 to 1214	WBOXATNPR1	(+)	TTGAC	S000390
Bo3g071710.1	1437 to 1442	WBOXATNPR1	(+)	TTGAC	S000390
Bo3g101050.1	262 to 267	WBOXATNPR1	(-)	TTGAC	S000390
Bo3g101050.1	809 to 814	WBOXATNPR1	(-)	TTGAC	S000390
Bo3g101050.1	895 to 900	WBOXATNPR1	(+)	TTGAC	S000390
Bo3g101050.1	1057 to 1062	WBOXATNPR1	(+)	TTGAC	S000390
Bo3g101050.1	1337 to 1342	WBOXATNPR1	(-)	TTGAC	S000390
Bo3g101050.1	1354 to 1359	WBOXATNPR1	(+)	TTGAC	S000390
Bo3g101050.1	1370 to 1375	WBOXATNPR1	(+)	TTGAC	S000390
Bo3g135910.1	213 to 218	WBOXATNPR1	(-)	TTGAC	S000390
Bo3g135910.1	490 to 495	WBOXATNPR1	(-)	TTGAC	S000390
Bo3g135910.1	506 to 511	WBOXATNPR1	(-)	TTGAC	S000390
Bo3g135910.1	1453 to 1458	WBOXATNPR1	(-)	TTGAC	S000390
Bo3g141280.1	30 to 35	WBOXATNPR1	(-)	TTGAC	S000390
Bo3g141280.1	369 to 374	WBOXATNPR1	(-)	TTGAC	S000390
Bo3g141280.1	398 to 403	WBOXATNPR1	(+)	TTGAC	S000390
Bo3g141280.1	672 to 677	WBOXATNPR1	(+)	TTGAC	S000390
Bo3g142960.1	16 to 21	WBOXATNPR1	(-)	TTGAC	S000390
Bo3g142960.1	800 to 805	WBOXATNPR1	(+)	TTGAC	S000390
Bo3g142960.1	1268 to 1273	WBOXATNPR1	(+)	TTGAC	S000390
Bo3g144000.1	108 to 113	WBOXATNPR1	(-)	TTGAC	S000390
Bo3g144000.1	438 to 443	WBOXATNPR1	(-)	TTGAC	S000390
Bo3g144000.1	543 to 548	WBOXATNPR1	(+)	TTGAC	S000390
Bo3g144000.1	678 to 683	WBOXATNPR1	(+)	TTGAC	S000390
Bo3g144000.1	766 to 771	WBOXATNPR1	(-)	TTGAC	S000390
Bo3g144000.1	838 to 843	WBOXATNPR1	(-)	TTGAC	S000390
Bo3g144000.1	1143 to 1148	WBOXATNPR1	(-)	TTGAC	S000390
Bo3g144000.1	1176 to 1181	WBOXATNPR1	(+)	TTGAC	S000390
Bo4g125390.1	334 to 339	WBOXATNPR1	(-)	TTGAC	S000390
Bo4g125390.1	963 to 968	WBOXATNPR1	(+)	TTGAC	S000390
Bo4g125390.1	1129 to 1134	WBOXATNPR1	(+)	TTGAC	S000390
Bo4g125390.1	1330 to 1335	WBOXATNPR1	(+)	TTGAC	S000390
Bo4g125390.1	1519 to 1524	WBOXATNPR1	(-)	TTGAC	S000390
Bo4g139680.1	491 to 496	WBOXATNPR1	(-)	TTGAC	S000390
Bo4g139680.1	758 to 763	WBOXATNPR1	(+)	TTGAC	S000390
Bo4g139680.1	837 to 842	WBOXATNPR1	(+)	TTGAC	S000390
Bo4g139680.1	1023 to 1028	WBOXATNPR1	(-)	TTGAC	S000390
Bo4g139680.1	1048 to 1053	WBOXATNPR1	(-)	TTGAC	S000390
Bo4g139680.1	1128 to 1133	WBOXATNPR1	(+)	TTGAC	S000390
Bo4g139680.1	1410 to 1415	WBOXATNPR1	(-)	TTGAC	S000390
Bo4g182450.1	67 to 72	WBOXATNPR1	(+)	TTGAC	S000390
Bo4g182450.1	295 to 300	WBOXATNPR1	(+)	TTGAC	S000390
Bo4g182450.1	403 to 408	WBOXATNPR1	(+)	TTGAC	S000390
Bo4g182450.1	561 to 566	WBOXATNPR1	(+)	TTGAC	S000390
Bo4g185810.1	15 to 20	WBOXATNPR1	(+)	TTGAC	S000390
Bo4g185810.1	297 to 302	WBOXATNPR1	(+)	TTGAC	S000390
Bo4g185810.1	389 to 394	WBOXATNPR1	(-)	TTGAC	S000390
Bo4g185810.1	737 to 742	WBOXATNPR1	(-)	TTGAC	S000390
Bo4g185810.1	815 to 820	WBOXATNPR1	(-)	TTGAC	S000390
Bo5g012020.1	166 to 171	WBOXATNPR1	(+)	TTGAC	S000390
Bo5g012020.1	287 to 292	WBOXATNPR1	(+)	TTGAC	S000390
Bo5g012020.1	293 to 298	WBOXATNPR1	(+)	TTGAC	S000390
Bo5g012020.1	660 to 665	WBOXATNPR1	(+)	TTGAC	S000390
Bo5g012020.1	1276 to 1281	WBOXATNPR1	(-)	TTGAC	S000390
Bo5g012020.1	1416 to 1421	WBOXATNPR1	(+)	TTGAC	S000390
Bo5g052370.1	255 to 260	WBOXATNPR1	(+)	TTGAC	S000390
Bo5g052370.1	289 to 294	WBOXATNPR1	(-)	TTGAC	S000390
Bo5g052370.1	512 to 517	WBOXATNPR1	(+)	TTGAC	S000390
Bo5g052370.1	847 to 852	WBOXATNPR1	(+)	TTGAC	S000390
Bo5g052370.1	1258 to 1263	WBOXATNPR1	(+)	TTGAC	S000390
Bo5g058680.1	52 to 57	WBOXATNPR1	(+)	TTGAC	S000390
Bo5g058680.1	323 to 328	WBOXATNPR1	(+)	TTGAC	S000390
Bo5g058680.1	905 to 910	WBOXATNPR1	(-)	TTGAC	S000390
Bo5g058680.1	987 to 992	WBOXATNPR1	(-)	TTGAC	S000390
Bo5g058680.1	1295 to 1300	WBOXATNPR1	(+)	TTGAC	S000390
Bo5g115230.1	28 to 33	WBOXATNPR1	(-)	TTGAC	S000390
Bo5g115230.1	166 to 171	WBOXATNPR1	(+)	TTGAC	S000390
Bo5g117170.1	83 to 88	WBOXATNPR1	(-)	TTGAC	S000390
Bo5g117170.1	279 to 284	WBOXATNPR1	(+)	TTGAC	S000390
Bo5g117170.1	373 to 378	WBOXATNPR1	(-)	TTGAC	S000390
Bo5g117170.1	394 to 399	WBOXATNPR1	(+)	TTGAC	S000390
Bo5g117170.1	414 to 419	WBOXATNPR1	(+)	TTGAC	S000390
Bo5g117170.1	442 to 447	WBOXATNPR1	(+)	TTGAC	S000390
Bo5g141600.1	68 to 73	WBOXATNPR1	(+)	TTGAC	S000390
Bo5g141600.1	228 to 233	WBOXATNPR1	(+)	TTGAC	S000390
Bo5g141600.1	294 to 299	WBOXATNPR1	(+)	TTGAC	S000390
Bo5g141600.1	386 to 391	WBOXATNPR1	(-)	TTGAC	S000390
Bo5g141600.1	508 to 513	WBOXATNPR1	(+)	TTGAC	S000390
Bo5g141600.1	628 to 633	WBOXATNPR1	(+)	TTGAC	S000390
Bo5g141600.1	1233 to 1238	WBOXATNPR1	(+)	TTGAC	S000390
Bo6g112660.1	284 to 289	WBOXATNPR1	(+)	TTGAC	S000390
Bo6g112660.1	814 to 819	WBOXATNPR1	(+)	TTGAC	S000390
Bo6g112660.1	962 to 967	WBOXATNPR1	(-)	TTGAC	S000390
Bo6g112660.1	1067 to 1072	WBOXATNPR1	(+)	TTGAC	S000390
Bo7g061370.1	665 to 670	WBOXATNPR1	(+)	TTGAC	S000390
Bo7g061370.1	836 to 841	WBOXATNPR1	(-)	TTGAC	S000390
Bo7g061370.1	1118 to 1123	WBOXATNPR1	(-)	TTGAC	S000390
Bo7g063700.1	127 to 132	WBOXATNPR1	(-)	TTGAC	S000390
Bo7g063700.1	1276 to 1281	WBOXATNPR1	(-)	TTGAC	S000390
Bo7g063700.1	1345 to 1350	WBOXATNPR1	(+)	TTGAC	S000390
Bo7g098800.1	70 to 75	WBOXATNPR1	(-)	TTGAC	S000390
Bo7g098800.1	117 to 122	WBOXATNPR1	(-)	TTGAC	S000390
Bo7g098800.1	723 to 728	WBOXATNPR1	(-)	TTGAC	S000390
Bo7g098800.1	871 to 876	WBOXATNPR1	(+)	TTGAC	S000390
Bo7g101510.1	278 to 283	WBOXATNPR1	(+)	TTGAC	S000390
Bo7g101510.1	569 to 574	WBOXATNPR1	(-)	TTGAC	S000390
Bo7g101510.1	672 to 677	WBOXATNPR1	(-)	TTGAC	S000390
Bo7g101510.1	1128 to 1133	WBOXATNPR1	(+)	TTGAC	S000390
Bo7g101510.1	1307 to 1312	WBOXATNPR1	(+)	TTGAC	S000390
Bo7g118020.1	105 to 110	WBOXATNPR1	(+)	TTGAC	S000390
Bo7g118020.1	110 to 115	WBOXATNPR1	(+)	TTGAC	S000390
Bo7g118020.1	376 to 381	WBOXATNPR1	(+)	TTGAC	S000390
Bo7g118020.1	383 to 388	WBOXATNPR1	(-)	TTGAC	S000390
Bo7g118020.1	726 to 731	WBOXATNPR1	(-)	TTGAC	S000390
Bo7g118020.1	857 to 862	WBOXATNPR1	(-)	TTGAC	S000390
Bo8g011300.1	67 to 72	WBOXATNPR1	(+)	TTGAC	S000390
Bo8g011300.1	576 to 581	WBOXATNPR1	(+)	TTGAC	S000390
Bo8g011300.1	932 to 937	WBOXATNPR1	(-)	TTGAC	S000390
Bo8g011300.1	1125 to 1130	WBOXATNPR1	(-)	TTGAC	S000390
Bo8g070380.1	694 to 699	WBOXATNPR1	(-)	TTGAC	S000390
Bo8g070380.1	694 to 699	WBOXATNPR1	(-)	TTGAC	S000390
Bo8g080650.1	821 to 826	WBOXATNPR1	(+)	TTGAC	S000390
Bo8g080650.1	970 to 975	WBOXATNPR1	(-)	TTGAC	S000390
Bo8g080650.1	1138 to 1143	WBOXATNPR1	(+)	TTGAC	S000390
Bo8g080650.1	1145 to 1150	WBOXATNPR1	(-)	TTGAC	S000390
Bo8g080650.1	1208 to 1213	WBOXATNPR1	(-)	TTGAC	S000390
Bo8g087100.1	932 to 937	WBOXATNPR1	(+)	TTGAC	S000390
Bo8g087100.1	1068 to 1073	WBOXATNPR1	(+)	TTGAC	S000390
Bo8g087100.1	1141 to 1146	WBOXATNPR1	(+)	TTGAC	S000390
Bo9g015020.1	753 to 758	WBOXATNPR1	(+)	TTGAC	S000390
Bo9g015020.1	1010 to 1015	WBOXATNPR1	(-)	TTGAC	S000390
Bo9g018990.1	238 to 243	WBOXATNPR1	(-)	TTGAC	S000390
Bo9g018990.1	297 to 302	WBOXATNPR1	(-)	TTGAC	S000390
Bo9g018990.1	345 to 350	WBOXATNPR1	(+)	TTGAC	S000390
Bo9g018990.1	785 to 790	WBOXATNPR1	(-)	TTGAC	S000390
Bo9g020280.1	515 to 520	WBOXATNPR1	(-)	TTGAC	S000390
Bo9g020280.1	875 to 880	WBOXATNPR1	(+)	TTGAC	S000390
Bo9g020280.1	967 to 972	WBOXATNPR1	(+)	TTGAC	S000390
Bo9g020280.1	1326 to 1331	WBOXATNPR1	(+)	TTGAC	S000390
Bo9g130630.1	1465 to 1470	WBOXATNPR1	(-)	TTGAC	S000390
Bo9g157270.1	269 to 274	WBOXATNPR1	(+)	TTGAC	S000390
Bo9g157270.1	704 to 709	WBOXATNPR1	(-)	TTGAC	S000390
Bo9g157270.1	860 to 865	WBOXATNPR1	(+)	TTGAC	S000390
